# Supplementary material for: PlasmidMaker is a versatile, automated, and high throughput end-to-end platform for plasmid construction
Source: Nat Commun. 2022 May 16;13:2697. doi: 10.1038/s41467-022-30355-y (PMC9110713; doi:10.1038/s41467-022-30355-y)
Supplement: Supplementary file 5 — Dataset 1 [file 41467_2022_30355_MOESM5_ESM.zip]

Archive with 101 entries (101 files):
- A. thaliana/Primers_Guides_neb_AT_1.csv
- A. thaliana/Primers_Guides_neb_AT_10.csv
- A. thaliana/Primers_Guides_neb_AT_2.csv
- A. thaliana/Primers_Guides_neb_AT_3.csv
- A. thaliana/Primers_Guides_neb_AT_4.csv
- A. thaliana/Primers_Guides_neb_AT_5.csv
- A. thaliana/Primers_Guides_neb_AT_6.csv
- A. thaliana/Primers_Guides_neb_AT_7.csv
- A. thaliana/Primers_Guides_neb_AT_8.csv
- A. thaliana/Primers_Guides_neb_AT_9.csv
- E. coli/Primers_Guides_neb_EC_1.csv
- E. coli/Primers_Guides_neb_EC_10.csv
- E. coli/Primers_Guides_neb_EC_11.csv
- E. coli/Primers_Guides_neb_EC_12.csv
- E. coli/Primers_Guides_neb_EC_13.csv
- E. coli/Primers_Guides_neb_EC_14.csv
- E. coli/Primers_Guides_neb_EC_15.csv
- E. coli/Primers_Guides_neb_EC_16.csv
- E. coli/Primers_Guides_neb_EC_17.csv
- E. coli/Primers_Guides_neb_EC_18.csv
- E. coli/Primers_Guides_neb_EC_19.csv
- E. coli/Primers_Guides_neb_EC_2.csv
- E. coli/Primers_Guides_neb_EC_20.csv
- E. coli/Primers_Guides_neb_EC_21.csv
- E. coli/Primers_Guides_neb_EC_22.csv
- E. coli/Primers_Guides_neb_EC_3.csv
- E. coli/Primers_Guides_neb_EC_4.csv
- E. coli/Primers_Guides_neb_EC_5.csv
- E. coli/Primers_Guides_neb_EC_6.csv
- E. coli/Primers_Guides_neb_EC_7.csv
- E. coli/Primers_Guides_neb_EC_8.csv
- E. coli/Primers_Guides_neb_EC_9.csv
- HEK 293T/Primers_Guides_neb_HEK_1.csv
- HEK 293T/Primers_Guides_neb_HEK_10.csv
- HEK 293T/Primers_Guides_neb_HEK_11.csv
- HEK 293T/Primers_Guides_neb_HEK_12.csv
- HEK 293T/Primers_Guides_neb_HEK_13.csv
- HEK 293T/Primers_Guides_neb_HEK_14.csv
- HEK 293T/Primers_Guides_neb_HEK_15.csv
- HEK 293T/Primers_Guides_neb_HEK_16.csv
- HEK 293T/Primers_Guides_neb_HEK_17.csv
- HEK 293T/Primers_Guides_neb_HEK_18.csv
- HEK 293T/Primers_Guides_neb_HEK_19.csv
- HEK 293T/Primers_Guides_neb_HEK_2.csv
- HEK 293T/Primers_Guides_neb_HEK_3.csv
- HEK 293T/Primers_Guides_neb_HEK_4.csv
- HEK 293T/Primers_Guides_neb_HEK_5.csv
- HEK 293T/Primers_Guides_neb_HEK_6.csv
- HEK 293T/Primers_Guides_neb_HEK_7.csv
- HEK 293T/Primers_Guides_neb_HEK_8.csv
- HEK 293T/Primers_Guides_neb_HEK_9.csv
- I. orientalis/Primers_Guides_neb_IO_1.csv
- I. orientalis/Primers_Guides_neb_IO_10.csv
- I. orientalis/Primers_Guides_neb_IO_11.csv
- I. orientalis/Primers_Guides_neb_IO_12.csv
- I. orientalis/Primers_Guides_neb_IO_13.csv
- I. orientalis/Primers_Guides_neb_IO_14.csv
- I. orientalis/Primers_Guides_neb_IO_15.csv
- I. orientalis/Primers_Guides_neb_IO_16.csv
- I. orientalis/Primers_Guides_neb_IO_17.csv
- I. orientalis/Primers_Guides_neb_IO_18.csv
- I. orientalis/Primers_Guides_neb_IO_19.csv
- I. orientalis/Primers_Guides_neb_IO_2.csv
- I. orientalis/Primers_Guides_neb_IO_20.csv
- I. orientalis/Primers_Guides_neb_IO_21.csv
- I. orientalis/Primers_Guides_neb_IO_3.csv
- I. orientalis/Primers_Guides_neb_IO_4.csv
- I. orientalis/Primers_Guides_neb_IO_5.csv
- I. orientalis/Primers_Guides_neb_IO_6.csv
- I. orientalis/Primers_Guides_neb_IO_7.csv
- I. orientalis/Primers_Guides_neb_IO_8.csv
- I. orientalis/Primers_Guides_neb_IO_9.csv
- S. cerevisiae/Primers_Guides_neb_SC_1.csv
- S. cerevisiae/Primers_Guides_neb_SC_10.csv
- S. cerevisiae/Primers_Guides_neb_SC_11.csv
- S. cerevisiae/Primers_Guides_neb_SC_12.csv
- S. cerevisiae/Primers_Guides_neb_SC_13.csv
- S. cerevisiae/Primers_Guides_neb_SC_14.csv
- S. cerevisiae/Primers_Guides_neb_SC_15.csv
- S. cerevisiae/Primers_Guides_neb_SC_16.csv
- S. cerevisiae/Primers_Guides_neb_SC_17.csv
- S. cerevisiae/Primers_Guides_neb_SC_18.csv
- S. cerevisiae/Primers_Guides_neb_SC_19.csv
- S. cerevisiae/Primers_Guides_neb_SC_2.csv
- S. cerevisiae/Primers_Guides_neb_SC_20.csv
- S. cerevisiae/Primers_Guides_neb_SC_21.csv
- S. cerevisiae/Primers_Guides_neb_SC_22.csv
- S. cerevisiae/Primers_Guides_neb_SC_23.csv
- S. cerevisiae/Primers_Guides_neb_SC_24.csv
- S. cerevisiae/Primers_Guides_neb_SC_25.csv
- S. cerevisiae/Primers_Guides_neb_SC_3.csv
- S. cerevisiae/Primers_Guides_neb_SC_4.csv
- S. cerevisiae/Primers_Guides_neb_SC_5.csv
- S. cerevisiae/Primers_Guides_neb_SC_6.csv
- S. cerevisiae/Primers_Guides_neb_SC_7.csv
- S. cerevisiae/Primers_Guides_neb_SC_8.csv
- S. cerevisiae/Primers_Guides_neb_SC_9.csv
- S. griseoflavus/Primers_Guides_neb_HighGC_1.csv
- S. griseoflavus/Primers_Guides_neb_HighGC_2.csv
- S. griseoflavus/Primers_Guides_neb_HighGC_3.csv
- S. griseoflavus/Primers_Guides_neb_HighGC_4.csv
