# Supplementary material for: PlasmidMaker is a versatile, automated, and high throughput end-to-end platform for plasmid construction
Source: Nat Commun. 2022 May 16;13:2697. doi: 10.1038/s41467-022-30355-y (PMC9110713; doi:10.1038/s41467-022-30355-y)
Supplement: Supplementary file 5 — Dataset 1 [file 41467_2022_30355_MOESM5_ESM.zip › A. thaliana/Primers_Guides_neb_AT_1.csv]

Name	Sequence	Scale	Purification	Ta	Extension Time	Template Length
1JS_G1_j5_1	GGAACATCATATGGAT	25 nmole DNA Oligo	Standard Desalting	-	-	-
1JS_G2_j5_1	GATGTTCCAGATTATG	25 nmole DNA Oligo	Standard Desalting	-	-	-
1JS_G1_j1_2	AACATGCTACCCTCCG	25 nmole DNA Oligo	Standard Desalting	-	-	-
1JS_G2_j1_2	AGCATGTTGATTGTAA	25 nmole DNA Oligo	Standard Desalting	-	-	-
1JS_G1_j2_3	CAGCGTACGAAGAAGG	25 nmole DNA Oligo	Standard Desalting	-	-	-
1JS_G2_j2_3	GTACGCTGCATGGCAA	25 nmole DNA Oligo	Standard Desalting	-	-	-
1JS_G1_j3_4	ATCATTTAAACTATCA	25 nmole DNA Oligo	Standard Desalting	-	-	-
1JS_G2_j3_4	TAAATGATCAATGATG	25 nmole DNA Oligo	Standard Desalting	-	-	-
1JS_G1_j4_5	CCATTGTTTTAGGAAA	25 nmole DNA Oligo	Standard Desalting	-	-	-
1JS_G2_j4_5	AACAATGGATAACTTC	25 nmole DNA Oligo	Standard Desalting	-	-	-
1JS_FP_1	ATCCATATGATGTTCCAGATTATGCTTAACTAGTTCTAGAGCGGC	25 nmole DNA Oligo	Standard Desalting	71	87.42	2943
1JS_RP_1	TTACAATCAACATGCTACCCTCCGCGAGATCATCCGT	25 nmole DNA Oligo	Standard Desalting	71	87.42	2943
1JS_FP_2	CGGAGGGTAGCATGTTGATTGTAACGATGACAGAGCGTTGCTGC	25 nmole DNA Oligo	Standard Desalting	72	92.4	3108
1JS_RP_2	TTGCCATGCAGCGTACGAAGAAGGCCAAGAACGGCCGCCTG	25 nmole DNA Oligo	Standard Desalting	72	92.4	3108
1JS_FP_3	CCTTCTTCGTACGCTGCATGGCA	25 nmole DNA Oligo	Standard Desalting	70	90.75	3040
1JS_RP_3	CATCATTGATCATTTAAACTATCAGTGTTTGACAGGATATATTGGCGG	25 nmole DNA Oligo	Standard Desalting	70	90.75	3040
1JS_FP_4	TGATAGTTTAAATGATCAATGATGTATATATATG	25 nmole DNA Oligo	Standard Desalting	52	53.43	1805
1JS_RP_4	GAAGTTATCCATTGTTTTAGGAAAGTTAAATG	25 nmole DNA Oligo	Standard Desalting	52	53.43	1805
1JS_FP_5	TTTCCTAAAACAATGGATAACTTCTTACCCTT	25 nmole DNA Oligo	Standard Desalting	58	33.06	1126
1JS_RP_5	CATAATCTGGAACATCATATGGATACCACCAC	25 nmole DNA Oligo	Standard Desalting	58	33.06	1126
1JS_EFP_5	ATGGATAACTTCTTACCCTTTCC	25 nmole DNA Oligo	Standard Desalting	62	32.67	1102
1JS_ERP_5	CATCATATGGATACCACCACTCAAAGTCGTTAA	25 nmole DNA Oligo	Standard Desalting	62	32.67	1102
1JS_EFP_1	TTCCAGATTATGCTTAACTAGTTCTAGAGCGGCCGCC	25 nmole DNA Oligo	Standard Desalting	72	87.0	2914
1JS_ERP_1	CCCTCCGCGAGATCATCCGT	25 nmole DNA Oligo	Standard Desalting	72	87.0	2914
