# Supplementary material for: PlasmidMaker is a versatile, automated, and high throughput end-to-end platform for plasmid construction
Source: Nat Commun. 2022 May 16;13:2697. doi: 10.1038/s41467-022-30355-y (PMC9110713; doi:10.1038/s41467-022-30355-y)
Supplement: Supplementary file 5 — Dataset 1 [file 41467_2022_30355_MOESM5_ESM.zip › A. thaliana/Primers_Guides_neb_AT_10.csv]

Name	Sequence	Scale	Purification	Ta	Extension Time	Template Length
10JS_G1_j9_1	TCGTCATCCTTGTAAT	25 nmole DNA Oligo	Standard Desalting	-	-	-
10JS_G2_j9_1	GATGACGACGATAAGT	25 nmole DNA Oligo	Standard Desalting	-	-	-
10JS_G1_j1_2	TTACAATCAACATGCT	25 nmole DNA Oligo	Standard Desalting	-	-	-
10JS_G2_j1_2	GATTGTAACGATGACA	25 nmole DNA Oligo	Standard Desalting	-	-	-
10JS_G1_j2_3	CACGCACGTTGCCATG	25 nmole DNA Oligo	Standard Desalting	-	-	-
10JS_G2_j2_3	CGTGCGTGGTGTTTAA	25 nmole DNA Oligo	Standard Desalting	-	-	-
10JS_G1_j3_4	CTGGTTTAAACTATCA	25 nmole DNA Oligo	Standard Desalting	-	-	-
10JS_G2_j3_4	TAAACCAGTCGGGAAA	25 nmole DNA Oligo	Standard Desalting	-	-	-
10JS_G1_j4_5	ATCATTCAGCGTGTCC	25 nmole DNA Oligo	Standard Desalting	-	-	-
10JS_G2_j4_5	TGAATGATCGTTAATT	25 nmole DNA Oligo	Standard Desalting	-	-	-
10JS_G1_j5_6	AATCTGGAACATCATA	25 nmole DNA Oligo	Standard Desalting	-	-	-
10JS_G2_j5_6	TCCAGATTATGCTTAA	25 nmole DNA Oligo	Standard Desalting	-	-	-
10JS_G1_j6_7	TCCATGCTCGAGAGAG	25 nmole DNA Oligo	Standard Desalting	-	-	-
10JS_G2_j6_7	AGCATGGAAGCTGTGA	25 nmole DNA Oligo	Standard Desalting	-	-	-
10JS_G1_j7_8	CTTCTGAGATGAGTTT	25 nmole DNA Oligo	Standard Desalting	-	-	-
10JS_G2_j7_8	CTCAGAAGAGGATCTG	25 nmole DNA Oligo	Standard Desalting	-	-	-
10JS_G1_j8_9	GTCTTCATGTAGAGAG	25 nmole DNA Oligo	Standard Desalting	-	-	-
10JS_G2_j8_9	ATGAAGACCCTCATCG	25 nmole DNA Oligo	Standard Desalting	-	-	-
10JS_FP_1	ATTACAAGGATGACGACGATAAGTAACTAGTTCTAGAGCGGC	25 nmole DNA Oligo	Standard Desalting	72	87.36	2924
10JS_RP_1	ACCCTCCGCGAGATCATCCGT	25 nmole DNA Oligo	Standard Desalting	72	87.36	2924
10JS_FP_2	AGCATGTTGATTGTAACGATGACAGAGCGTTGCTGC	25 nmole DNA Oligo	Standard Desalting	72	92.4	3092
10JS_RP_2	CAGCGTACGAAGAAGGCCAAGAACGGCCGCCTG	25 nmole DNA Oligo	Standard Desalting	72	92.4	3092
10JS_FP_3	CATGGCAACGTGCGTGGTGT	25 nmole DNA Oligo	Standard Desalting	71	90.75	3024
10JS_RP_3	TTTCCCGACTGGTTTAAACTATCAGTGTTTGACAGGATATATTGGCGGG	25 nmole DNA Oligo	Standard Desalting	71	90.75	3024
10JS_FP_4	TGATAGTTTAAACCAGTCGGGAAACCTGTCGT	25 nmole DNA Oligo	Standard Desalting	69	25.26	867
10JS_RP_4	AATTAACGATCATTCAGCGTGTCCTCTCCAAATGA	25 nmole DNA Oligo	Standard Desalting	69	25.26	867
10JS_FP_5	GGACACGCTGAATGATCGTTAATTTCTCTTT	25 nmole DNA Oligo	Standard Desalting	54	59.49	2009
10JS_RP_5	TTAAGCATAATCTGGAACATCATATGGATATGTCT	25 nmole DNA Oligo	Standard Desalting	54	59.49	2009
10JS_FP_6	TATGATGTTCCAGATTATGCTTAAGGAGC	25 nmole DNA Oligo	Standard Desalting	60	39.66	1344
10JS_RP_6	TCACAGCTTCCATGCTCGAGAGAGATAGATTTG	25 nmole DNA Oligo	Standard Desalting	60	39.66	1344
10JS_FP_7	CTCTCTCGAGCATGGAAGCTGTGATTCAAAC	25 nmole DNA Oligo	Standard Desalting	59	56.64	1913
10JS_RP_7	CAGATCCTCTTCTGAGATGAGTTTTTGTTCTAAGTTG	25 nmole DNA Oligo	Standard Desalting	59	56.64	1913
10JS_FP_8	AAACTCATCTCAGAAGAGGATCTGTAACCG	25 nmole DNA Oligo	Standard Desalting	61	38.7	1316
10JS_RP_8	CGATGAGGGTCTTCATGTAGAGAGAGACTGGTGATT	25 nmole DNA Oligo	Standard Desalting	61	38.7	1316
10JS_FP_9	CTCTCTACATGAAGACCCTCATCGCCGC	25 nmole DNA Oligo	Standard Desalting	70	35.28	1197
10JS_RP_9	ACTTATCGTCGTCATCCTTGTAATCGTTCACCTCCAGC	25 nmole DNA Oligo	Standard Desalting	70	35.28	1197
10JS_EFP_5	ATGATCGTTAATTTCTCTTTCTTCCTC	25 nmole DNA Oligo	Standard Desalting	63	59.04	1983
10JS_ERP_5	AACATCATATGGATATGTCTCCTCGTTCTTGACTG	25 nmole DNA Oligo	Standard Desalting	63	59.04	1983
10JS_EFP_7	CCAGATTATGCTTAAGGAGCTCGAATTTCCCCGAT	25 nmole DNA Oligo	Standard Desalting	66	39.21	1322
10JS_ERP_7	GCTCGAGAGAGATAGATTTGTAGAGA	25 nmole DNA Oligo	Standard Desalting	66	39.21	1322
10JS_EFP_8	ATGGAAGCTGTGATTCAAACC	25 nmole DNA Oligo	Standard Desalting	64	56.16	1888
10JS_ERP_8	AGATGAGTTTTTGTTCTAAGTTGGTGGGAGCAGATT	25 nmole DNA Oligo	Standard Desalting	64	56.16	1888
10JS_EFP_10	CAGAAGAGGATCTGTAACCGATCGTTCAAACATTTGG	25 nmole DNA Oligo	Standard Desalting	61	38.19	1290
10JS_ERP_10	GTAGAGAGAGACTGGTGATT	25 nmole DNA Oligo	Standard Desalting	61	38.19	1290
10JS_EFP_11	ATGAAGACCCTCATCGCCGC	25 nmole DNA Oligo	Standard Desalting	69	34.92	1176
10JS_ERP_11	ATCCTTGTAATCGTTCACCTCCAGCACCTCAG	25 nmole DNA Oligo	Standard Desalting	69	34.92	1176
10JS_EFP_1	GACGACGATAAGTAACTAGTTCTAGAGCGGCCGCC	25 nmole DNA Oligo	Standard Desalting	72	87.0	2912
10JS_ERP_1	CCCTCCGCGAGATCATCCGT	25 nmole DNA Oligo	Standard Desalting	72	87.0	2912
