# Supplementary material for: PlasmidMaker is a versatile, automated, and high throughput end-to-end platform for plasmid construction
Source: Nat Commun. 2022 May 16;13:2697. doi: 10.1038/s41467-022-30355-y (PMC9110713; doi:10.1038/s41467-022-30355-y)
Supplement: Supplementary file 5 — Dataset 1 [file 41467_2022_30355_MOESM5_ESM.zip › A. thaliana/Primers_Guides_neb_AT_2.csv]

Name	Sequence	Scale	Purification	Ta	Extension Time	Template Length
2JS_G1_j8_1	CTTCTGAGATGAGTTT	25 nmole DNA Oligo	Standard Desalting	-	-	-
2JS_G2_j8_1	CTCAGAAGAGGATCTG	25 nmole DNA Oligo	Standard Desalting	-	-	-
2JS_G1_j1_2	AACATGCTACCCTCCG	25 nmole DNA Oligo	Standard Desalting	-	-	-
2JS_G2_j1_2	AGCATGTTGATTGTAA	25 nmole DNA Oligo	Standard Desalting	-	-	-
2JS_G1_j2_3	GTACGAAGAAGGCCAA	25 nmole DNA Oligo	Standard Desalting	-	-	-
2JS_G2_j2_3	CTTCGTACGCTGCATG	25 nmole DNA Oligo	Standard Desalting	-	-	-
2JS_G1_j3_4	TCATTTAAACTATCAG	25 nmole DNA Oligo	Standard Desalting	-	-	-
2JS_G2_j3_4	TTAAATGATCAATGAT	25 nmole DNA Oligo	Standard Desalting	-	-	-
2JS_G1_j4_5	CCATTGTTTTAGGAAA	25 nmole DNA Oligo	Standard Desalting	-	-	-
2JS_G2_j4_5	AACAATGGATAACTTC	25 nmole DNA Oligo	Standard Desalting	-	-	-
2JS_G1_j5_6	TGGAACATCATATGGA	25 nmole DNA Oligo	Standard Desalting	-	-	-
2JS_G2_j5_6	ATGTTCCAGATTATGC	25 nmole DNA Oligo	Standard Desalting	-	-	-
2JS_G1_j6_7	CTGGGATCTAGTAACA	25 nmole DNA Oligo	Standard Desalting	-	-	-
2JS_G2_j6_7	GATCCCAGTCGGGAAA	25 nmole DNA Oligo	Standard Desalting	-	-	-
2JS_G1_j7_8	TCATTCAGCGTGTCCT	25 nmole DNA Oligo	Standard Desalting	-	-	-
2JS_G2_j7_8	CTGAATGAAGACCCTC	25 nmole DNA Oligo	Standard Desalting	-	-	-
2JS_FP_1	AAACTCATCTCAGAAGAGGATCTGTAACTAGTTCTAGAGCGG	25 nmole DNA Oligo	Standard Desalting	72	87.45	2941
2JS_RP_1	TTACAATCAACATGCTACCCTCCGCGAGATCATCCGT	25 nmole DNA Oligo	Standard Desalting	72	87.45	2941
2JS_FP_2	CGGAGGGTAGCATGTTGATTGTAACGATGACAGAGCGTTGCTGC	25 nmole DNA Oligo	Standard Desalting	72	92.4	3104
2JS_RP_2	CATGCAGCGTACGAAGAAGGCCAAGAACGGCCGCCTG	25 nmole DNA Oligo	Standard Desalting	72	92.4	3104
2JS_FP_3	TTGGCCTTCTTCGTACGCTGCATGGCA	25 nmole DNA Oligo	Standard Desalting	70	90.75	3043
2JS_RP_3	ATCATTGATCATTTAAACTATCAGTGTTTGACAGGATATATTGGCGG	25 nmole DNA Oligo	Standard Desalting	70	90.75	3043
2JS_FP_4	CTGATAGTTTAAATGATCAATGATGTATATATATG	25 nmole DNA Oligo	Standard Desalting	52	53.43	1806
2JS_RP_4	GAAGTTATCCATTGTTTTAGGAAAGTTAAATG	25 nmole DNA Oligo	Standard Desalting	52	53.43	1806
2JS_FP_5	TTTCCTAAAACAATGGATAACTTCTTACCCTT	25 nmole DNA Oligo	Standard Desalting	58	33.06	1127
2JS_RP_5	GCATAATCTGGAACATCATATGGATACCACCAC	25 nmole DNA Oligo	Standard Desalting	58	33.06	1127
2JS_FP_6	TCCATATGATGTTCCAGATTATGCTTAAGAT	25 nmole DNA Oligo	Standard Desalting	54	8.1	293
2JS_RP_6	TTTCCCGACTGGGATCTAGTAACATAGATGAC	25 nmole DNA Oligo	Standard Desalting	54	8.1	293
2JS_FP_7	TGTTACTAGATCCCAGTCGGGAAACCTGTCGT	25 nmole DNA Oligo	Standard Desalting	69	25.53	875
2JS_RP_7	GAGGGTCTTCATTCAGCGTGTCCTCTCCAAATGA	25 nmole DNA Oligo	Standard Desalting	69	25.53	875
2JS_FP_8	AGGACACGCTGAATGAAGACCCTCATCGCCGC	25 nmole DNA Oligo	Standard Desalting	69	35.37	1206
2JS_RP_8	CAGATCCTCTTCTGAGATGAGTTTTTGTTCGTTCACCTCCAG	25 nmole DNA Oligo	Standard Desalting	69	35.37	1206
2JS_EFP_5	ATGGATAACTTCTTACCCTTTCC	25 nmole DNA Oligo	Standard Desalting	62	32.67	1102
2JS_ERP_5	CATCATATGGATACCACCACTCAAAGTCGTTAA	25 nmole DNA Oligo	Standard Desalting	62	32.67	1102
2JS_EFP_7	TTCCAGATTATGCTTAAGATCGTTCAAACATTTG	25 nmole DNA Oligo	Standard Desalting	54	7.68	270
2JS_ERP_7	GATCTAGTAACATAGATGAC	25 nmole DNA Oligo	Standard Desalting	54	7.68	270
2JS_EFP_9	ATGAAGACCCTCATCGCCGC	25 nmole DNA Oligo	Standard Desalting	69	34.92	1179
2JS_ERP_9	GATGAGTTTTTGTTCGTTCACCTCCAGCACCTCAG	25 nmole DNA Oligo	Standard Desalting	69	34.92	1179
2JS_EFP_1	TCAGAAGAGGATCTGTAACTAGTTCTAGAGCGGCCGCC	25 nmole DNA Oligo	Standard Desalting	72	87.0	2915
2JS_ERP_1	CCCTCCGCGAGATCATCCGT	25 nmole DNA Oligo	Standard Desalting	72	87.0	2915
