# Supplementary material for: PlasmidMaker is a versatile, automated, and high throughput end-to-end platform for plasmid construction
Source: Nat Commun. 2022 May 16;13:2697. doi: 10.1038/s41467-022-30355-y (PMC9110713; doi:10.1038/s41467-022-30355-y)
Supplement: Supplementary file 5 — Dataset 1 [file 41467_2022_30355_MOESM5_ESM.zip › A. thaliana/Primers_Guides_neb_AT_3.csv]

Name	Sequence	Scale	Purification	Ta	Extension Time	Template Length
3JS_G1_j8_1	CTTCTGAGATGAGTTT	25 nmole DNA Oligo	Standard Desalting	-	-	-
3JS_G2_j8_1	CTCAGAAGAGGATCTG	25 nmole DNA Oligo	Standard Desalting	-	-	-
3JS_G1_j1_2	CTACCCTCCGCGAGAT	25 nmole DNA Oligo	Standard Desalting	-	-	-
3JS_G2_j1_2	GAGGGTAGCATGTTGA	25 nmole DNA Oligo	Standard Desalting	-	-	-
3JS_G1_j2_3	AGAAGGCCAAGAACGG	25 nmole DNA Oligo	Standard Desalting	-	-	-
3JS_G2_j2_3	GGCCTTCTTCGTACGC	25 nmole DNA Oligo	Standard Desalting	-	-	-
3JS_G1_j3_4	TCATTTAAACTATCAG	25 nmole DNA Oligo	Standard Desalting	-	-	-
3JS_G2_j3_4	TTAAATGATCAATGAT	25 nmole DNA Oligo	Standard Desalting	-	-	-
3JS_G1_j4_5	CCATTGTTTTAGGAAA	25 nmole DNA Oligo	Standard Desalting	-	-	-
3JS_G2_j4_5	AACAATGGATAACTTC	25 nmole DNA Oligo	Standard Desalting	-	-	-
3JS_G1_j5_6	TGGAACATCATATGGA	25 nmole DNA Oligo	Standard Desalting	-	-	-
3JS_G2_j5_6	ATGTTCCAGATTATGC	25 nmole DNA Oligo	Standard Desalting	-	-	-
3JS_G1_j6_7	CTGGCGAATTCCCGAT	25 nmole DNA Oligo	Standard Desalting	-	-	-
3JS_G2_j6_7	TTCGCCAGTCGGGAAA	25 nmole DNA Oligo	Standard Desalting	-	-	-
3JS_G1_j7_8	GCCATTCAGCGTGTCC	25 nmole DNA Oligo	Standard Desalting	-	-	-
3JS_G2_j7_8	TGAATGGCGATTTTGG	25 nmole DNA Oligo	Standard Desalting	-	-	-
3JS_FP_1	AAACTCATCTCAGAAGAGGATCTGTAACTAGTTCTAGAGCGG	25 nmole DNA Oligo	Standard Desalting	72	87.45	2935
3JS_RP_1	TCAACATGCTACCCTCCGCGAGATCATCCGT	25 nmole DNA Oligo	Standard Desalting	72	87.45	2935
3JS_FP_2	ATCTCGCGGAGGGTAGCATGTTGATTGTAACGATGACAGAGCGTTGCTGC	25 nmole DNA Oligo	Standard Desalting	72	92.4	3104
3JS_RP_2	GCGTACGAAGAAGGCCAAGAACGGCCGCCTG	25 nmole DNA Oligo	Standard Desalting	72	92.4	3104
3JS_FP_3	CCGTTCTTGGCCTTCTTCGTACGCTGCATGGCA	25 nmole DNA Oligo	Standard Desalting	70	90.75	3049
3JS_RP_3	ATCATTGATCATTTAAACTATCAGTGTTTGACAGGATATATTGGCGG	25 nmole DNA Oligo	Standard Desalting	70	90.75	3049
3JS_FP_4	CTGATAGTTTAAATGATCAATGATGTATATATATG	25 nmole DNA Oligo	Standard Desalting	52	53.43	1806
3JS_RP_4	GAAGTTATCCATTGTTTTAGGAAAGTTAAATG	25 nmole DNA Oligo	Standard Desalting	52	53.43	1806
3JS_FP_5	TTTCCTAAAACAATGGATAACTTCTTACCCTT	25 nmole DNA Oligo	Standard Desalting	58	33.06	1127
3JS_RP_5	GCATAATCTGGAACATCATATGGATACCACCAC	25 nmole DNA Oligo	Standard Desalting	58	33.06	1127
3JS_FP_6	TCCATATGATGTTCCAGATTATGCTTAAGATCG	25 nmole DNA Oligo	Standard Desalting	60	8.37	302
3JS_RP_6	TTTCCCGACTGGCGAATTCCCGATCTAGTAAC	25 nmole DNA Oligo	Standard Desalting	60	8.37	302
3JS_FP_7	ATCGGGAATTCGCCAGTCGGGAAACCTGTCGT	25 nmole DNA Oligo	Standard Desalting	69	25.26	867
3JS_RP_7	CCAAAATCGCCATTCAGCGTGTCCTCTCCAAATGA	25 nmole DNA Oligo	Standard Desalting	69	25.26	867
3JS_FP_8	GGACACGCTGAATGGCGATTTTGGATTCTGC	25 nmole DNA Oligo	Standard Desalting	62	47.25	1601
3JS_RP_8	CAGATCCTCTTCTGAGATGAGTTTTTGTTCTGACATCG	25 nmole DNA Oligo	Standard Desalting	62	47.25	1601
3JS_EFP_5	ATGGATAACTTCTTACCCTTTCC	25 nmole DNA Oligo	Standard Desalting	62	32.67	1102
3JS_ERP_5	CATCATATGGATACCACCACTCAAAGTCGTTAA	25 nmole DNA Oligo	Standard Desalting	62	32.67	1102
3JS_EFP_7	TTCCAGATTATGCTTAAGATCGTTCAAACATTTGG	25 nmole DNA Oligo	Standard Desalting	59	7.95	279
3JS_ERP_7	CGAATTCCCGATCTAGTAAC	25 nmole DNA Oligo	Standard Desalting	59	7.95	279
3JS_EFP_9	ATGGCGATTTTGGATTCTGC	25 nmole DNA Oligo	Standard Desalting	64	46.8	1575
3JS_ERP_9	GATGAGTTTTTGTTCTGACATCGATCCTTTTCGGT	25 nmole DNA Oligo	Standard Desalting	64	46.8	1575
3JS_EFP_1	TCAGAAGAGGATCTGTAACTAGTTCTAGAGCGGCCGCC	25 nmole DNA Oligo	Standard Desalting	72	87.0	2915
3JS_ERP_1	CCCTCCGCGAGATCATCCGT	25 nmole DNA Oligo	Standard Desalting	72	87.0	2915
