# Supplementary material for: PlasmidMaker is a versatile, automated, and high throughput end-to-end platform for plasmid construction
Source: Nat Commun. 2022 May 16;13:2697. doi: 10.1038/s41467-022-30355-y (PMC9110713; doi:10.1038/s41467-022-30355-y)
Supplement: Supplementary file 5 — Dataset 1 [file 41467_2022_30355_MOESM5_ESM.zip › A. thaliana/Primers_Guides_neb_AT_5.csv]

Name	Sequence	Scale	Purification	Ta	Extension Time	Template Length
5JS_G1_j8_1	CCTCTTCTGAGATGAG	25 nmole DNA Oligo	Standard Desalting	-	-	-
5JS_G2_j8_1	AGAAGAGGATCTGTAA	25 nmole DNA Oligo	Standard Desalting	-	-	-
5JS_G1_j1_2	CGTTACAATCAACATG	25 nmole DNA Oligo	Standard Desalting	-	-	-
5JS_G2_j1_2	TTGTAACGATGACAGA	25 nmole DNA Oligo	Standard Desalting	-	-	-
5JS_G1_j2_3	CAGCGTACGAAGAAGG	25 nmole DNA Oligo	Standard Desalting	-	-	-
5JS_G2_j2_3	GTACGCTGCATGGCAA	25 nmole DNA Oligo	Standard Desalting	-	-	-
5JS_G1_j3_4	GGTTTAAACTATCAGT	25 nmole DNA Oligo	Standard Desalting	-	-	-
5JS_G2_j3_4	TTTAAACCAGTCGGGA	25 nmole DNA Oligo	Standard Desalting	-	-	-
5JS_G1_j4_5	ATCATTCAGCGTGTCC	25 nmole DNA Oligo	Standard Desalting	-	-	-
5JS_G2_j4_5	TGAATGATCGTTAATT	25 nmole DNA Oligo	Standard Desalting	-	-	-
5JS_G1_j5_6	ATAATCTGGAACATCA	25 nmole DNA Oligo	Standard Desalting	-	-	-
5JS_G2_j5_6	CAGATTATGCTTAAGC	25 nmole DNA Oligo	Standard Desalting	-	-	-
5JS_G1_j6_7	TCATTGATCACGAATT	25 nmole DNA Oligo	Standard Desalting	-	-	-
5JS_G2_j6_7	ATCAATGATGTATATA	25 nmole DNA Oligo	Standard Desalting	-	-	-
5JS_G1_j7_8	CATTGTTTTAGGAAAG	25 nmole DNA Oligo	Standard Desalting	-	-	-
5JS_G2_j7_8	AAACAATGAAGACCCT	25 nmole DNA Oligo	Standard Desalting	-	-	-
5JS_FP_1	CTCATCTCAGAAGAGGATCTGTAACTAGTTCTAGAGCGG	25 nmole DNA Oligo	Standard Desalting	72	87.45	2924
5JS_RP_1	CTACCCTCCGCGAGATCATCCGT	25 nmole DNA Oligo	Standard Desalting	72	87.45	2924
5JS_FP_2	CATGTTGATTGTAACGATGACAGAGCGTTGCTGCC	25 nmole DNA Oligo	Standard Desalting	72	92.4	3098
5JS_RP_2	TTGCCATGCAGCGTACGAAGAAGGCCAAGAACGGCCGCCTG	25 nmole DNA Oligo	Standard Desalting	72	92.4	3098
5JS_FP_3	CCTTCTTCGTACGCTGCATGGCA	25 nmole DNA Oligo	Standard Desalting	70	90.75	3038
5JS_RP_3	TCCCGACTGGTTTAAACTATCAGTGTTTGACAGGATATATTGGCGG	25 nmole DNA Oligo	Standard Desalting	70	90.75	3038
5JS_FP_4	ACTGATAGTTTAAACCAGTCGGGAAACCTGTCGT	25 nmole DNA Oligo	Standard Desalting	69	25.26	869
5JS_RP_4	AATTAACGATCATTCAGCGTGTCCTCTCCAAATGA	25 nmole DNA Oligo	Standard Desalting	69	25.26	869
5JS_FP_5	GGACACGCTGAATGATCGTTAATTTCTCTTT	25 nmole DNA Oligo	Standard Desalting	54	59.49	2011
5JS_RP_5	GCTTAAGCATAATCTGGAACATCATATGGATATGTCT	25 nmole DNA Oligo	Standard Desalting	54	59.49	2011
5JS_FP_6	TGATGTTCCAGATTATGCTTAAGCTCG	25 nmole DNA Oligo	Standard Desalting	60	8.73	316
5JS_RP_6	TATATACATCATTGATCACGAATTCCCGATCTAGTAAC	25 nmole DNA Oligo	Standard Desalting	60	8.73	316
5JS_FP_7	AATTCGTGATCAATGATGTATATATATG	25 nmole DNA Oligo	Standard Desalting	52	53.43	1798
5JS_RP_7	AGGGTCTTCATTGTTTTAGGAAAGTTAAATG	25 nmole DNA Oligo	Standard Desalting	52	53.43	1798
5JS_FP_8	CTTTCCTAAAACAATGAAGACCCTCATCGCCGC	25 nmole DNA Oligo	Standard Desalting	69	35.37	1210
5JS_RP_8	TTACAGATCCTCTTCTGAGATGAGTTTTTGTTCGTTCACCTCCAG	25 nmole DNA Oligo	Standard Desalting	69	35.37	1210
5JS_EFP_5	ATGATCGTTAATTTCTCTTTCTTCCTC	25 nmole DNA Oligo	Standard Desalting	63	59.04	1983
5JS_ERP_5	AACATCATATGGATATGTCTCCTCGTTCTTGACTG	25 nmole DNA Oligo	Standard Desalting	63	59.04	1983
5JS_EFP_7	CCAGATTATGCTTAAGCTCGAATTTCCCCGATCGT	25 nmole DNA Oligo	Standard Desalting	67	8.28	291
5JS_ERP_7	CGAATTCCCGATCTAGTAACATAGATGAC	25 nmole DNA Oligo	Standard Desalting	67	8.28	291
5JS_EFP_9	ATGAAGACCCTCATCGCCGC	25 nmole DNA Oligo	Standard Desalting	69	34.92	1179
5JS_ERP_9	GATGAGTTTTTGTTCGTTCACCTCCAGCACCTCAG	25 nmole DNA Oligo	Standard Desalting	69	34.92	1179
5JS_EFP_1	TCAGAAGAGGATCTGTAACTAGTTCTAGAGCGGCCGCC	25 nmole DNA Oligo	Standard Desalting	72	87.0	2915
5JS_ERP_1	CCCTCCGCGAGATCATCCGT	25 nmole DNA Oligo	Standard Desalting	72	87.0	2915
