# Supplementary material for: PlasmidMaker is a versatile, automated, and high throughput end-to-end platform for plasmid construction
Source: Nat Commun. 2022 May 16;13:2697. doi: 10.1038/s41467-022-30355-y (PMC9110713; doi:10.1038/s41467-022-30355-y)
Supplement: Supplementary file 5 — Dataset 1 [file 41467_2022_30355_MOESM5_ESM.zip › A. thaliana/Primers_Guides_neb_AT_6.csv]

Name	Sequence	Scale	Purification	Ta	Extension Time	Template Length
6JS_G1_j8_1	CTTCTGAGATGAGTTT	25 nmole DNA Oligo	Standard Desalting	-	-	-
6JS_G2_j8_1	CTCAGAAGAGGATCTG	25 nmole DNA Oligo	Standard Desalting	-	-	-
6JS_G1_j1_2	AATCAACATGCTACCC	25 nmole DNA Oligo	Standard Desalting	-	-	-
6JS_G2_j1_2	TGTTGATTGTAACGAT	25 nmole DNA Oligo	Standard Desalting	-	-	-
6JS_G1_j2_3	AGCGTACGAAGAAGGC	25 nmole DNA Oligo	Standard Desalting	-	-	-
6JS_G2_j2_3	CGTACGCTGCATGGCA	25 nmole DNA Oligo	Standard Desalting	-	-	-
6JS_G1_j3_4	CTGGTTTAAACTATCA	25 nmole DNA Oligo	Standard Desalting	-	-	-
6JS_G2_j3_4	TAAACCAGTCGGGAAA	25 nmole DNA Oligo	Standard Desalting	-	-	-
6JS_G1_j4_5	ATCACAGCTTCCATTC	25 nmole DNA Oligo	Standard Desalting	-	-	-
6JS_G2_j4_5	GCTGTGATTCAAACCA	25 nmole DNA Oligo	Standard Desalting	-	-	-
6JS_G1_j5_6	AATCTGGAACATCATA	25 nmole DNA Oligo	Standard Desalting	-	-	-
6JS_G2_j5_6	TCCAGATTATGCTTAA	25 nmole DNA Oligo	Standard Desalting	-	-	-
6JS_G1_j6_7	ACTGGCGAATTCCCGA	25 nmole DNA Oligo	Standard Desalting	-	-	-
6JS_G2_j6_7	TCGCCAGTCGGGAAAC	25 nmole DNA Oligo	Standard Desalting	-	-	-
6JS_G1_j7_8	CGATGAGGGTCTTCAT	25 nmole DNA Oligo	Standard Desalting	-	-	-
6JS_G2_j7_8	CCTCATCGCCGCCTAC	25 nmole DNA Oligo	Standard Desalting	-	-	-
6JS_FP_1	AAACTCATCTCAGAAGAGGATCTGTAACTAGTTCTAGAGCGG	25 nmole DNA Oligo	Standard Desalting	72	87.45	2945
6JS_RP_1	ATCGTTACAATCAACATGCTACCCTCCGCGAGATCATCCGT	25 nmole DNA Oligo	Standard Desalting	72	87.45	2945
6JS_FP_2	GGGTAGCATGTTGATTGTAACGATGACAGAGCGTTGCTGC	25 nmole DNA Oligo	Standard Desalting	72	92.4	3103
6JS_RP_2	TGCCATGCAGCGTACGAAGAAGGCCAAGAACGGCCGCCTG	25 nmole DNA Oligo	Standard Desalting	72	92.4	3103
6JS_FP_3	GCCTTCTTCGTACGCTGCATGGCA	25 nmole DNA Oligo	Standard Desalting	70	90.75	3041
6JS_RP_3	TTTCCCGACTGGTTTAAACTATCAGTGTTTGACAGGATATATTGGCGG	25 nmole DNA Oligo	Standard Desalting	70	90.75	3041
6JS_FP_4	TGATAGTTTAAACCAGTCGGGAAACCTGTCGT	25 nmole DNA Oligo	Standard Desalting	69	25.26	876
6JS_RP_4	TGGTTTGAATCACAGCTTCCATTCAGCGTGTCCTCTCCAAATGA	25 nmole DNA Oligo	Standard Desalting	69	25.26	876
6JS_FP_5	GAATGGAAGCTGTGATTCAAAC	25 nmole DNA Oligo	Standard Desalting	59	56.61	1904
6JS_RP_5	TTAAGCATAATCTGGAACATCATATGGATATAAGTTGGT	25 nmole DNA Oligo	Standard Desalting	59	56.61	1904
6JS_FP_6	TATGATGTTCCAGATTATGCTTAAGCTCG	25 nmole DNA Oligo	Standard Desalting	60	8.73	313
6JS_RP_6	GTTTCCCGACTGGCGAATTCCCGATCTAGTAAC	25 nmole DNA Oligo	Standard Desalting	60	8.73	313
6JS_FP_7	TCGGGAATTCGCCAGTCGGGAAACCTGTCGT	25 nmole DNA Oligo	Standard Desalting	69	25.26	853
6JS_RP_7	TCAGCGTGTCCTCTCCAAATGA	25 nmole DNA Oligo	Standard Desalting	69	25.26	853
6JS_FP_8	ATGAAGACCCTCATCGCCGC	25 nmole DNA Oligo	Standard Desalting	69	35.37	1194
6JS_RP_8	CAGATCCTCTTCTGAGATGAGTTTTTGTTCGTTCACCTCCAG	25 nmole DNA Oligo	Standard Desalting	69	35.37	1194
6JS_EFP_5	ATGGAAGCTGTGATTCAAACC	25 nmole DNA Oligo	Standard Desalting	64	56.16	1887
6JS_ERP_5	AACATCATATGGATATAAGTTGGTGGGAGCAGATT	25 nmole DNA Oligo	Standard Desalting	64	56.16	1887
6JS_EFP_7	CCAGATTATGCTTAAGCTCGAATTTCCCCGATCGT	25 nmole DNA Oligo	Standard Desalting	67	8.28	291
6JS_ERP_7	CGAATTCCCGATCTAGTAACATAGATGAC	25 nmole DNA Oligo	Standard Desalting	67	8.28	291
6JS_EFP_9	ATGAAGACCCTCATCGCCGC	25 nmole DNA Oligo	Standard Desalting	69	34.92	1179
6JS_ERP_9	GATGAGTTTTTGTTCGTTCACCTCCAGCACCTCAG	25 nmole DNA Oligo	Standard Desalting	69	34.92	1179
6JS_EFP_1	TCAGAAGAGGATCTGTAACTAGTTCTAGAGCGGCCGCC	25 nmole DNA Oligo	Standard Desalting	72	87.0	2915
6JS_ERP_1	CCCTCCGCGAGATCATCCGT	25 nmole DNA Oligo	Standard Desalting	72	87.0	2915
