# Supplementary material for: PlasmidMaker is a versatile, automated, and high throughput end-to-end platform for plasmid construction
Source: Nat Commun. 2022 May 16;13:2697. doi: 10.1038/s41467-022-30355-y (PMC9110713; doi:10.1038/s41467-022-30355-y)
Supplement: Supplementary file 5 — Dataset 1 [file 41467_2022_30355_MOESM5_ESM.zip › A. thaliana/Primers_Guides_neb_AT_7.csv]

Name	Sequence	Scale	Purification	Ta	Extension Time	Template Length
7JS_G1_j8_1	CCTCTTCTGAGATGAG	25 nmole DNA Oligo	Standard Desalting	-	-	-
7JS_G2_j8_1	AGAAGAGGATCTGTAA	25 nmole DNA Oligo	Standard Desalting	-	-	-
7JS_G1_j1_2	CGTTACAATCAACATG	25 nmole DNA Oligo	Standard Desalting	-	-	-
7JS_G2_j1_2	TTGTAACGATGACAGA	25 nmole DNA Oligo	Standard Desalting	-	-	-
7JS_G1_j2_3	CAGCGTACGAAGAAGG	25 nmole DNA Oligo	Standard Desalting	-	-	-
7JS_G2_j2_3	GTACGCTGCATGGCAA	25 nmole DNA Oligo	Standard Desalting	-	-	-
7JS_G1_j3_4	GGTTTAAACTATCAGT	25 nmole DNA Oligo	Standard Desalting	-	-	-
7JS_G2_j3_4	TTTAAACCAGTCGGGA	25 nmole DNA Oligo	Standard Desalting	-	-	-
7JS_G1_j4_5	AATCACAGCTTCCATT	25 nmole DNA Oligo	Standard Desalting	-	-	-
7JS_G2_j4_5	CTGTGATTCAAACCAG	25 nmole DNA Oligo	Standard Desalting	-	-	-
7JS_G1_j5_6	ATAATCTGGAACATCA	25 nmole DNA Oligo	Standard Desalting	-	-	-
7JS_G2_j5_6	CAGATTATGCTTAAGC	25 nmole DNA Oligo	Standard Desalting	-	-	-
7JS_G1_j6_7	TCATTGATCACGAATT	25 nmole DNA Oligo	Standard Desalting	-	-	-
7JS_G2_j6_7	ATCAATGATGTATATA	25 nmole DNA Oligo	Standard Desalting	-	-	-
7JS_G1_j7_8	ATTGTTTTAGGAAAGT	25 nmole DNA Oligo	Standard Desalting	-	-	-
7JS_G2_j7_8	AAAACAATGAAGACCC	25 nmole DNA Oligo	Standard Desalting	-	-	-
7JS_FP_1	CTCATCTCAGAAGAGGATCTGTAACTAGTTCTAGAGCGG	25 nmole DNA Oligo	Standard Desalting	72	87.45	2924
7JS_RP_1	CTACCCTCCGCGAGATCATCCGT	25 nmole DNA Oligo	Standard Desalting	72	87.45	2924
7JS_FP_2	CATGTTGATTGTAACGATGACAGAGCGTTGCTGCC	25 nmole DNA Oligo	Standard Desalting	72	92.4	3098
7JS_RP_2	TTGCCATGCAGCGTACGAAGAAGGCCAAGAACGGCCGCCTG	25 nmole DNA Oligo	Standard Desalting	72	92.4	3098
7JS_FP_3	CCTTCTTCGTACGCTGCATGGCA	25 nmole DNA Oligo	Standard Desalting	70	90.75	3038
7JS_RP_3	TCCCGACTGGTTTAAACTATCAGTGTTTGACAGGATATATTGGCGG	25 nmole DNA Oligo	Standard Desalting	70	90.75	3038
7JS_FP_4	ACTGATAGTTTAAACCAGTCGGGAAACCTGTCGT	25 nmole DNA Oligo	Standard Desalting	69	25.26	879
7JS_RP_4	CTGGTTTGAATCACAGCTTCCATTCAGCGTGTCCTCTCCAAATGA	25 nmole DNA Oligo	Standard Desalting	69	25.26	879
7JS_FP_5	AATGGAAGCTGTGATTCAAAC	25 nmole DNA Oligo	Standard Desalting	59	56.61	1905
7JS_RP_5	GCTTAAGCATAATCTGGAACATCATATGGATATAAGTTGGT	25 nmole DNA Oligo	Standard Desalting	59	56.61	1905
7JS_FP_6	TGATGTTCCAGATTATGCTTAAGCTCG	25 nmole DNA Oligo	Standard Desalting	60	8.73	316
7JS_RP_6	TATATACATCATTGATCACGAATTCCCGATCTAGTAAC	25 nmole DNA Oligo	Standard Desalting	60	8.73	316
7JS_FP_7	AATTCGTGATCAATGATGTATATATATG	25 nmole DNA Oligo	Standard Desalting	52	53.43	1797
7JS_RP_7	GGGTCTTCATTGTTTTAGGAAAGTTAAATG	25 nmole DNA Oligo	Standard Desalting	52	53.43	1797
7JS_FP_8	ACTTTCCTAAAACAATGAAGACCCTCATCGCCGC	25 nmole DNA Oligo	Standard Desalting	69	35.37	1211
7JS_RP_8	TTACAGATCCTCTTCTGAGATGAGTTTTTGTTCGTTCACCTCCAG	25 nmole DNA Oligo	Standard Desalting	69	35.37	1211
7JS_EFP_5	ATGGAAGCTGTGATTCAAACC	25 nmole DNA Oligo	Standard Desalting	64	56.16	1887
7JS_ERP_5	AACATCATATGGATATAAGTTGGTGGGAGCAGATT	25 nmole DNA Oligo	Standard Desalting	64	56.16	1887
7JS_EFP_7	CCAGATTATGCTTAAGCTCGAATTTCCCCGATCGT	25 nmole DNA Oligo	Standard Desalting	67	8.28	291
7JS_ERP_7	CGAATTCCCGATCTAGTAACATAGATGAC	25 nmole DNA Oligo	Standard Desalting	67	8.28	291
7JS_EFP_9	ATGAAGACCCTCATCGCCGC	25 nmole DNA Oligo	Standard Desalting	69	34.92	1179
7JS_ERP_9	GATGAGTTTTTGTTCGTTCACCTCCAGCACCTCAG	25 nmole DNA Oligo	Standard Desalting	69	34.92	1179
7JS_EFP_1	TCAGAAGAGGATCTGTAACTAGTTCTAGAGCGGCCGCC	25 nmole DNA Oligo	Standard Desalting	72	87.0	2915
7JS_ERP_1	CCCTCCGCGAGATCATCCGT	25 nmole DNA Oligo	Standard Desalting	72	87.0	2915
