# Supplementary material for: PlasmidMaker is a versatile, automated, and high throughput end-to-end platform for plasmid construction
Source: Nat Commun. 2022 May 16;13:2697. doi: 10.1038/s41467-022-30355-y (PMC9110713; doi:10.1038/s41467-022-30355-y)
Supplement: Supplementary file 5 — Dataset 1 [file 41467_2022_30355_MOESM5_ESM.zip › A. thaliana/Primers_Guides_neb_AT_8.csv]

Name	Sequence	Scale	Purification	Ta	Extension Time	Template Length
8JS_G1_j8_1	CTTCTGAGATGAGTTT	25 nmole DNA Oligo	Standard Desalting	-	-	-
8JS_G2_j8_1	CTCAGAAGAGGATCTG	25 nmole DNA Oligo	Standard Desalting	-	-	-
8JS_G1_j1_2	CATGCTACCCTCCGCG	25 nmole DNA Oligo	Standard Desalting	-	-	-
8JS_G2_j1_2	GTAGCATGTTGATTGT	25 nmole DNA Oligo	Standard Desalting	-	-	-
8JS_G1_j2_3	AGCGTACGAAGAAGGC	25 nmole DNA Oligo	Standard Desalting	-	-	-
8JS_G2_j2_3	CGTACGCTGCATGGCA	25 nmole DNA Oligo	Standard Desalting	-	-	-
8JS_G1_j3_4	CTGGTTTAAACTATCA	25 nmole DNA Oligo	Standard Desalting	-	-	-
8JS_G2_j3_4	TAAACCAGTCGGGAAA	25 nmole DNA Oligo	Standard Desalting	-	-	-
8JS_G1_j4_5	GATCATTCAGCGTGTC	25 nmole DNA Oligo	Standard Desalting	-	-	-
8JS_G2_j4_5	GAATGATCGTTAATTT	25 nmole DNA Oligo	Standard Desalting	-	-	-
8JS_G1_j5_6	CTGGAACATCATATGG	25 nmole DNA Oligo	Standard Desalting	-	-	-
8JS_G2_j5_6	TGTTCCAGATTATGCT	25 nmole DNA Oligo	Standard Desalting	-	-	-
8JS_G1_j6_7	ACTGGCGAATTCCCGA	25 nmole DNA Oligo	Standard Desalting	-	-	-
8JS_G2_j6_7	TCGCCAGTCGGGAAAC	25 nmole DNA Oligo	Standard Desalting	-	-	-
8JS_G1_j7_8	CAGCTTCCATTCAGCG	25 nmole DNA Oligo	Standard Desalting	-	-	-
8JS_G2_j7_8	GGAAGCTGTGATTCAA	25 nmole DNA Oligo	Standard Desalting	-	-	-
8JS_FP_1	AAACTCATCTCAGAAGAGGATCTGTAACTAGTTCTAGAGCGG	25 nmole DNA Oligo	Standard Desalting	72	87.45	2939
8JS_RP_1	ACAATCAACATGCTACCCTCCGCGAGATCATCCGT	25 nmole DNA Oligo	Standard Desalting	72	87.45	2939
8JS_FP_2	CGCGGAGGGTAGCATGTTGATTGTAACGATGACAGAGCGTTGCTGC	25 nmole DNA Oligo	Standard Desalting	72	92.4	3109
8JS_RP_2	TGCCATGCAGCGTACGAAGAAGGCCAAGAACGGCCGCCTG	25 nmole DNA Oligo	Standard Desalting	72	92.4	3109
8JS_FP_3	GCCTTCTTCGTACGCTGCATGGCA	25 nmole DNA Oligo	Standard Desalting	70	90.75	3041
8JS_RP_3	TTTCCCGACTGGTTTAAACTATCAGTGTTTGACAGGATATATTGGCGG	25 nmole DNA Oligo	Standard Desalting	70	90.75	3041
8JS_FP_4	TGATAGTTTAAACCAGTCGGGAAACCTGTCGT	25 nmole DNA Oligo	Standard Desalting	69	25.26	868
8JS_RP_4	AAATTAACGATCATTCAGCGTGTCCTCTCCAAATGA	25 nmole DNA Oligo	Standard Desalting	69	25.26	868
8JS_FP_5	GACACGCTGAATGATCGTTAATTTCTCTTT	25 nmole DNA Oligo	Standard Desalting	54	59.49	2005
8JS_RP_5	AGCATAATCTGGAACATCATATGGATATGTCT	25 nmole DNA Oligo	Standard Desalting	54	59.49	2005
8JS_FP_6	CCATATGATGTTCCAGATTATGCTTAAGCTCG	25 nmole DNA Oligo	Standard Desalting	60	8.73	316
8JS_RP_6	GTTTCCCGACTGGCGAATTCCCGATCTAGTAAC	25 nmole DNA Oligo	Standard Desalting	60	8.73	316
8JS_FP_7	TCGGGAATTCGCCAGTCGGGAAACCTGTCGT	25 nmole DNA Oligo	Standard Desalting	69	25.26	871
8JS_RP_7	TTGAATCACAGCTTCCATTCAGCGTGTCCTCTCCAAATGA	25 nmole DNA Oligo	Standard Desalting	69	25.26	871
8JS_FP_8	CGCTGAATGGAAGCTGTGATTCAAAC	25 nmole DNA Oligo	Standard Desalting	60	56.61	1908
8JS_RP_8	CAGATCCTCTTCTGAGATGAGTTTTTGTTCTAAGTTGG	25 nmole DNA Oligo	Standard Desalting	60	56.61	1908
8JS_EFP_5	ATGATCGTTAATTTCTCTTTCTTCCTC	25 nmole DNA Oligo	Standard Desalting	63	59.04	1983
8JS_ERP_5	AACATCATATGGATATGTCTCCTCGTTCTTGACTG	25 nmole DNA Oligo	Standard Desalting	63	59.04	1983
8JS_EFP_7	CCAGATTATGCTTAAGCTCGAATTTCCCCGATCGT	25 nmole DNA Oligo	Standard Desalting	67	8.28	291
8JS_ERP_7	CGAATTCCCGATCTAGTAACATAGATGAC	25 nmole DNA Oligo	Standard Desalting	67	8.28	291
8JS_EFP_9	ATGGAAGCTGTGATTCAAACC	25 nmole DNA Oligo	Standard Desalting	64	56.16	1887
8JS_ERP_9	GATGAGTTTTTGTTCTAAGTTGGTGGGAGCAGATT	25 nmole DNA Oligo	Standard Desalting	64	56.16	1887
8JS_EFP_1	TCAGAAGAGGATCTGTAACTAGTTCTAGAGCGGCCGCC	25 nmole DNA Oligo	Standard Desalting	72	87.0	2915
8JS_ERP_1	CCCTCCGCGAGATCATCCGT	25 nmole DNA Oligo	Standard Desalting	72	87.0	2915
