# Supplementary material for: PlasmidMaker is a versatile, automated, and high throughput end-to-end platform for plasmid construction
Source: Nat Commun. 2022 May 16;13:2697. doi: 10.1038/s41467-022-30355-y (PMC9110713; doi:10.1038/s41467-022-30355-y)
Supplement: Supplementary file 5 — Dataset 1 [file 41467_2022_30355_MOESM5_ESM.zip › A. thaliana/Primers_Guides_neb_AT_9.csv]

Name	Sequence	Scale	Purification	Ta	Extension Time	Template Length
9JS_G1_j11_1	GTCGTCATCCTTGTAA	25 nmole DNA Oligo	Standard Desalting	-	-	-
9JS_G2_j11_1	ATGACGACGATAAGTA	25 nmole DNA Oligo	Standard Desalting	-	-	-
9JS_G1_j1_2	TTACAATCAACATGCT	25 nmole DNA Oligo	Standard Desalting	-	-	-
9JS_G2_j1_2	GATTGTAACGATGACA	25 nmole DNA Oligo	Standard Desalting	-	-	-
9JS_G1_j2_3	AGCGTACGAAGAAGGC	25 nmole DNA Oligo	Standard Desalting	-	-	-
9JS_G2_j2_3	CGTACGCTGCATGGCA	25 nmole DNA Oligo	Standard Desalting	-	-	-
9JS_G1_j3_4	CTGGTTTAAACTATCA	25 nmole DNA Oligo	Standard Desalting	-	-	-
9JS_G2_j3_4	TAAACCAGTCGGGAAA	25 nmole DNA Oligo	Standard Desalting	-	-	-
9JS_G1_j4_5	AGAGAAATTAACGATC	25 nmole DNA Oligo	Standard Desalting	-	-	-
9JS_G2_j4_5	ATTTCTCTTTCTTCCT	25 nmole DNA Oligo	Standard Desalting	-	-	-
9JS_G1_j5_6	CATAATCTGGAACATC	25 nmole DNA Oligo	Standard Desalting	-	-	-
9JS_G2_j5_6	AGATTATGCTTAAGCT	25 nmole DNA Oligo	Standard Desalting	-	-	-
9JS_G1_j6_7	ACTGGCGAATTCCCGA	25 nmole DNA Oligo	Standard Desalting	-	-	-
9JS_G2_j6_7	TCGCCAGTCGGGAAAC	25 nmole DNA Oligo	Standard Desalting	-	-	-
9JS_G1_j7_8	CAGCTTCCATTCAGCG	25 nmole DNA Oligo	Standard Desalting	-	-	-
9JS_G2_j7_8	GGAAGCTGTGATTCAA	25 nmole DNA Oligo	Standard Desalting	-	-	-
9JS_G1_j8_9	CTTCTGAGATGAGTTT	25 nmole DNA Oligo	Standard Desalting	-	-	-
9JS_G2_j8_9	CTCAGAAGAGGATCTG	25 nmole DNA Oligo	Standard Desalting	-	-	-
9JS_G1_j9_10	ATACATCATTGATCAC	25 nmole DNA Oligo	Standard Desalting	-	-	-
9JS_G2_j9_10	TGATGTATATATATGA	25 nmole DNA Oligo	Standard Desalting	-	-	-
9JS_G1_j10_11	ATTGTTTTAGGAAAGT	25 nmole DNA Oligo	Standard Desalting	-	-	-
9JS_G2_j10_11	AAAACAATGAAGACCC	25 nmole DNA Oligo	Standard Desalting	-	-	-
9JS_FP_1	TTACAAGGATGACGACGATAAGTAACTAGTTCTAGAGCGGC	25 nmole DNA Oligo	Standard Desalting	72	87.36	2923
9JS_RP_1	ACCCTCCGCGAGATCATCCGT	25 nmole DNA Oligo	Standard Desalting	72	87.36	2923
9JS_FP_2	AGCATGTTGATTGTAACGATGACAGAGCGTTGCTGC	25 nmole DNA Oligo	Standard Desalting	72	92.4	3099
9JS_RP_2	TGCCATGCAGCGTACGAAGAAGGCCAAGAACGGCCGCCTG	25 nmole DNA Oligo	Standard Desalting	72	92.4	3099
9JS_FP_3	GCCTTCTTCGTACGCTGCATGGCA	25 nmole DNA Oligo	Standard Desalting	70	90.75	3041
9JS_RP_3	TTTCCCGACTGGTTTAAACTATCAGTGTTTGACAGGATATATTGGCGG	25 nmole DNA Oligo	Standard Desalting	70	90.75	3041
9JS_FP_4	TGATAGTTTAAACCAGTCGGGAAACCTGTCGT	25 nmole DNA Oligo	Standard Desalting	69	25.26	856
9JS_RP_4	ATTCAGCGTGTCCTCTCCAAATGA	25 nmole DNA Oligo	Standard Desalting	69	25.26	856
9JS_FP_5	GATCGTTAATTTCTCTTTCT	25 nmole DNA Oligo	Standard Desalting	55	59.49	1999
9JS_RP_5	AGCTTAAGCATAATCTGGAACATCATATGGATATGTCT	25 nmole DNA Oligo	Standard Desalting	55	59.49	1999
9JS_FP_6	GATGTTCCAGATTATGCTTAAGCTCG	25 nmole DNA Oligo	Standard Desalting	60	8.73	310
9JS_RP_6	GTTTCCCGACTGGCGAATTCCCGATCTAGTAAC	25 nmole DNA Oligo	Standard Desalting	60	8.73	310
9JS_FP_7	TCGGGAATTCGCCAGTCGGGAAACCTGTCGT	25 nmole DNA Oligo	Standard Desalting	69	25.26	871
9JS_RP_7	TTGAATCACAGCTTCCATTCAGCGTGTCCTCTCCAAATGA	25 nmole DNA Oligo	Standard Desalting	69	25.26	871
9JS_FP_8	CGCTGAATGGAAGCTGTGATTCAAAC	25 nmole DNA Oligo	Standard Desalting	59	56.64	1908
9JS_RP_8	CAGATCCTCTTCTGAGATGAGTTTTTGTTCTAAGTTG	25 nmole DNA Oligo	Standard Desalting	59	56.64	1908
9JS_FP_9	AAACTCATCTCAGAAGAGGATCTGTAAGCT	25 nmole DNA Oligo	Standard Desalting	61	9.51	350
9JS_RP_9	TCATATATATACATCATTGATCACAGGAAACAGCTATGACATG	25 nmole DNA Oligo	Standard Desalting	61	9.51	350
9JS_FP_10	GTGATCAATGATGTATATATATG	25 nmole DNA Oligo	Standard Desalting	52	53.43	1792
9JS_RP_10	GGGTCTTCATTGTTTTAGGAAAGTTAAATG	25 nmole DNA Oligo	Standard Desalting	52	53.43	1792
9JS_FP_11	ACTTTCCTAAAACAATGAAGACCCTCATCGCCGC	25 nmole DNA Oligo	Standard Desalting	70	35.28	1204
9JS_RP_11	TACTTATCGTCGTCATCCTTGTAATCGTTCACCTCCAGC	25 nmole DNA Oligo	Standard Desalting	70	35.28	1204
9JS_EFP_5	ATGATCGTTAATTTCTCTTTCTTCCTC	25 nmole DNA Oligo	Standard Desalting	63	59.04	1983
9JS_ERP_5	AACATCATATGGATATGTCTCCTCGTTCTTGACTG	25 nmole DNA Oligo	Standard Desalting	63	59.04	1983
9JS_EFP_7	CCAGATTATGCTTAAGCTCGAATTTCCCCGATCGT	25 nmole DNA Oligo	Standard Desalting	67	8.28	291
9JS_ERP_7	CGAATTCCCGATCTAGTAACATAGATGAC	25 nmole DNA Oligo	Standard Desalting	67	8.28	291
9JS_EFP_9	ATGGAAGCTGTGATTCAAACC	25 nmole DNA Oligo	Standard Desalting	64	56.16	1888
9JS_ERP_9	AGATGAGTTTTTGTTCTAAGTTGGTGGGAGCAGATT	25 nmole DNA Oligo	Standard Desalting	64	56.16	1888
9JS_EFP_11	CAGAAGAGGATCTGTAAGCTCGAATTTCCCCGATCGT	25 nmole DNA Oligo	Standard Desalting	67	9.0	317
9JS_ERP_11	CAGGAAACAGCTATGACATGATTACGA	25 nmole DNA Oligo	Standard Desalting	67	9.0	317
9JS_EFP_13	ATGAAGACCCTCATCGCCGC	25 nmole DNA Oligo	Standard Desalting	69	34.92	1176
9JS_ERP_13	ATCCTTGTAATCGTTCACCTCCAGCACCTCAG	25 nmole DNA Oligo	Standard Desalting	69	34.92	1176
9JS_EFP_1	GACGACGATAAGTAACTAGTTCTAGAGCGGCCGCC	25 nmole DNA Oligo	Standard Desalting	72	87.0	2912
9JS_ERP_1	CCCTCCGCGAGATCATCCGT	25 nmole DNA Oligo	Standard Desalting	72	87.0	2912
