# Supplementary material for: PlasmidMaker is a versatile, automated, and high throughput end-to-end platform for plasmid construction
Source: Nat Commun. 2022 May 16;13:2697. doi: 10.1038/s41467-022-30355-y (PMC9110713; doi:10.1038/s41467-022-30355-y)
Supplement: Supplementary file 5 — Dataset 1 [file 41467_2022_30355_MOESM5_ESM.zip › E. coli/Primers_Guides_neb_EC_10.csv]

Name	Sequence	Scale	Purification	Ta	Extension Time	Template Length	Template_Name
10HR_G1_j5_1	CCTCCTTTCAGCAAAA	25 nmole DNA Oligo	Standard Desalting	-	-	-
10HR_G2_j5_1	AAAGGAGGAACTATAT	25 nmole DNA Oligo	Standard Desalting	-	-	-
10HR_G1_j1_2	GGTGTGAAATACCGCA	25 nmole DNA Oligo	Standard Desalting	-	-	-
10HR_G2_j1_2	TTCACACCGCATATAT	25 nmole DNA Oligo	Standard Desalting	-	-	-
10HR_G1_j2_3	GTATTACCATATTTCG	25 nmole DNA Oligo	Standard Desalting	-	-	-
10HR_G2_j2_3	GGTAATACGACTCACT	25 nmole DNA Oligo	Standard Desalting	-	-	-
10HR_G1_j3_4	TTGTCTCAGACGTTCT	25 nmole DNA Oligo	Standard Desalting	-	-	-
10HR_G2_j3_4	TGAGACAACATCTTCA	25 nmole DNA Oligo	Standard Desalting	-	-	-
10HR_G1_j4_5	TTACCGTAGTTGGTTT	25 nmole DNA Oligo	Standard Desalting	-	-	-
10HR_G2_j4_5	TACGGTAATTGGTGCA	25 nmole DNA Oligo	Standard Desalting	-	-	-
10HR_FP_1	TTTTGCTGAAAGGAGGAACTATATCCG	25 nmole DNA Oligo	Standard Desalting	63	69.84	2355	C3
10HR_RP_1	ATATATGCGGTGTGAAATACCGCACAGATGCGTAAGGAGAAA	25 nmole DNA Oligo	Standard Desalting	63	69.84	2355	C3
10HR_FP_2	TGCGGTATTTCACACCGCATATATGG	25 nmole DNA Oligo	Standard Desalting	66	80.4	2700	C3
10HR_RP_2	AGTGAGTCGTATTACCATATTTCGCGGGATCGAGATCT	25 nmole DNA Oligo	Standard Desalting	66	80.4	2700	C3
10HR_FP_3	CGAAATATGGTAATACGACTCACTATAGG	25 nmole DNA Oligo	Standard Desalting	61	25.95	876	C3
10HR_RP_3	TGAAGATGTTGTCTCAGACGTTCTT	25 nmole DNA Oligo	Standard Desalting	61	25.95	876	C3
10HR_FP_4	AGAACGTCTGAGACAACATCTTCAGCTTGCCAGTGAGCA	25 nmole DNA Oligo	Standard Desalting	67	40.41	1355	C3
10HR_RP_4	TGCACCAATTACCGTAGTTGGT	25 nmole DNA Oligo	Standard Desalting	67	40.41	1355	C3
10HR_FP_5	AAACCAACTACGGTAATTGGTGCAGGCTTCGGTGGCCTGGCACTGGCAATTCGTC	25 nmole DNA Oligo	Standard Desalting	69	44.79	1547	C3
10HR_RP_5	ATATAGTTCCTCCTTTCAGCAAAAAACCCCTCAAGACCCGT	25 nmole DNA Oligo	Standard Desalting	69	44.79	1547	C3
