# Supplementary material for: PlasmidMaker is a versatile, automated, and high throughput end-to-end platform for plasmid construction
Source: Nat Commun. 2022 May 16;13:2697. doi: 10.1038/s41467-022-30355-y (PMC9110713; doi:10.1038/s41467-022-30355-y)
Supplement: Supplementary file 5 — Dataset 1 [file 41467_2022_30355_MOESM5_ESM.zip › E. coli/Primers_Guides_neb_EC_13.csv]

Name	Sequence	Scale	Purification	Ta	Extension Time	Template Length	Template_Name
14HR_G1_j6_1	CCTTTCAGCGCTACAG	25 nmole DNA Oligo	Standard Desalting	-	-	-
14HR_G2_j6_1	CTGAAAGGAGGAACTA	25 nmole DNA Oligo	Standard Desalting	-	-	-
14HR_G1_j1_2	CCGCACAGATGCGTAA	25 nmole DNA Oligo	Standard Desalting	-	-	-
14HR_G2_j1_2	CTGTGCGGTATTTCAC	25 nmole DNA Oligo	Standard Desalting	-	-	-
14HR_G1_j2_3	TACCATATTTCGCGGG	25 nmole DNA Oligo	Standard Desalting	-	-	-
14HR_G2_j2_3	ATATGGTAATACGACT	25 nmole DNA Oligo	Standard Desalting	-	-	-
14HR_G1_j3_4	GCTACTGAGAGGCACA	25 nmole DNA Oligo	Standard Desalting	-	-	-
14HR_G2_j3_4	TCAGTAGCTCTAATAC	25 nmole DNA Oligo	Standard Desalting	-	-	-
14HR_G1_j4_5	ATTAAGTCGCCGAGCG	25 nmole DNA Oligo	Standard Desalting	-	-	-
14HR_G2_j4_5	GACTTAATACGACTCA	25 nmole DNA Oligo	Standard Desalting	-	-	-
14HR_G1_j5_6	GAATGCCGAACCAAAT	25 nmole DNA Oligo	Standard Desalting	-	-	-
14HR_G2_j5_6	CGGCATTCGGTTTAAT	25 nmole DNA Oligo	Standard Desalting	-	-	-
14HR_FP_1	CTGTAGCGCTGAAAGGAGGAACTATATCCG	25 nmole DNA Oligo	Standard Desalting	63	69.84	2347	C12
14HR_RP_1	GTGAAATACCGCACAGATGCGTAAGGAGAAA	25 nmole DNA Oligo	Standard Desalting	63	69.84	2347	C12
14HR_FP_2	TTACGCATCTGTGCGGTATTTCACACCGCATATATGG	25 nmole DNA Oligo	Standard Desalting	66	80.4	2707	C12
14HR_RP_2	AGTCGTATTACCATATTTCGCGGGATCGAGATCT	25 nmole DNA Oligo	Standard Desalting	66	80.4	2707	C12
14HR_FP_3	CCCGCGAAATATGGTAATACGACTCACTATAGGGGA	25 nmole DNA Oligo	Standard Desalting	67	31.11	1066	C12
14HR_RP_3	GTATTAGAGCTACTGAGAGGCACAGCGTCTAGGGCAAAA	25 nmole DNA Oligo	Standard Desalting	67	31.11	1066	C12
14HR_FP_4	TGTGCCTCTCAGTAGCTCTAATACGACTCACT	25 nmole DNA Oligo	Standard Desalting	67	32.28	1097	C12
14HR_RP_4	TCCTGAAATAGGGCACCTGGAGGGACCTGTGAAACC	25 nmole DNA Oligo	Standard Desalting	67	32.28	1097	C12
14HR_FP_5	CGCTCGGCGACTTAATACGA	25 nmole DNA Oligo	Standard Desalting	67	42.33	1406	C12
14HR_RP_5	ATTAAACCGAATGCCGAACCAAATTTCGCAT	25 nmole DNA Oligo	Standard Desalting	67	42.33	1406	C12
14HR_FP_6	ATTTGGTTCGGCATTCGGTTTAATGCCAACTTTAGCG	25 nmole DNA Oligo	Standard Desalting	67	60.15	2034	C12
14HR_RP_6	TAGTTCCTCCTTTCAGCGCTACAGAGGTTACTCGGG	25 nmole DNA Oligo	Standard Desalting	67	60.15	2034	C12
