# Supplementary material for: PlasmidMaker is a versatile, automated, and high throughput end-to-end platform for plasmid construction
Source: Nat Commun. 2022 May 16;13:2697. doi: 10.1038/s41467-022-30355-y (PMC9110713; doi:10.1038/s41467-022-30355-y)
Supplement: Supplementary file 5 — Dataset 1 [file 41467_2022_30355_MOESM5_ESM.zip › E. coli/Primers_Guides_neb_EC_16.csv]

Name	Sequence	Scale	Purification	Ta	Extension Time	Template Length	Template_Name
17HR_G1_j5_1	CCAATCCGGATATAGT	25 nmole DNA Oligo	Standard Desalting	-	-	-
17HR_G2_j5_1	CGGATTGGCGAATGGG	25 nmole DNA Oligo	Standard Desalting	-	-	-
17HR_G1_j1_2	TGTGAAATACCGCACA	25 nmole DNA Oligo	Standard Desalting	-	-	-
17HR_G2_j1_2	ATTTCACACCGCATAT	25 nmole DNA Oligo	Standard Desalting	-	-	-
17HR_G1_j2_3	CGAACTCGGCCATATT	25 nmole DNA Oligo	Standard Desalting	-	-	-
17HR_G2_j2_3	CGAGTTCGCTGGTCAC	25 nmole DNA Oligo	Standard Desalting	-	-	-
17HR_G1_j3_4	AATTACCGTAGTTGGT	25 nmole DNA Oligo	Standard Desalting	-	-	-
17HR_G2_j3_4	CGGTAATTGGTGCAGG	25 nmole DNA Oligo	Standard Desalting	-	-	-
17HR_G1_j4_5	CAGATCCTCCAGCATC	25 nmole DNA Oligo	Standard Desalting	-	-	-
17HR_G2_j4_5	AGGATCTGATATGACG	25 nmole DNA Oligo	Standard Desalting	-	-	-
17HR_FP_1	ACTATATCCGGATTGGCGAA	25 nmole DNA Oligo	Standard Desalting	63	69.84	2336	B3
17HR_RP_1	ATATGCGGTGTGAAATACCGCACAGATGCGTAAGGAGAAA	25 nmole DNA Oligo	Standard Desalting	63	69.84	2336	B3
17HR_FP_2	TGTGCGGTATTTCACACCGCATATATGG	25 nmole DNA Oligo	Standard Desalting	66	80.4	2705	B3
17HR_RP_2	GTGACCAGCGAACTCGGCCATATTTCGCGGGATCGAGATCT	25 nmole DNA Oligo	Standard Desalting	66	80.4	2705	B3
17HR_FP_3	AATATGGCCGAGTTCGCTGGTCA	25 nmole DNA Oligo	Standard Desalting	71	34.38	1142	B3
17HR_RP_3	CCTGCACCAATTACCGTAGTTGGTTTC	25 nmole DNA Oligo	Standard Desalting	71	34.38	1142	B3
17HR_FP_4	ACCAACTACGGTAATTGGTGCAGGCTTCGGTGGCCTGGCACTGGCAATTCG	25 nmole DNA Oligo	Standard Desalting	72	43.2	1476	B3
17HR_RP_4	CGTCATATCAGATCCTCCAGCATCAAACCTGCT	25 nmole DNA Oligo	Standard Desalting	72	43.2	1476	B3
17HR_FP_5	GATGCTGGAGGATCTGATATGACGGTCTAGCATAACCCC	25 nmole DNA Oligo	Standard Desalting	65	52.14	1769	B3
17HR_RP_5	TCCTCCTTTCAGCGCTCAAAAAACCCCTCAAG	25 nmole DNA Oligo	Standard Desalting	65	52.14	1769	B3
