# Supplementary material for: PlasmidMaker is a versatile, automated, and high throughput end-to-end platform for plasmid construction
Source: Nat Commun. 2022 May 16;13:2697. doi: 10.1038/s41467-022-30355-y (PMC9110713; doi:10.1038/s41467-022-30355-y)
Supplement: Supplementary file 5 — Dataset 1 [file 41467_2022_30355_MOESM5_ESM.zip › E. coli/Primers_Guides_neb_EC_19.csv]

Name	Sequence	Scale	Purification	Ta	Extension Time	Template Length	Template_Name
20HR_G1_j4_1	TACAGAGGTTACTCGG	25 nmole DNA Oligo	Standard Desalting	-	-	-
20HR_G2_j4_1	CCTCTGTAGCGCTGAA	25 nmole DNA Oligo	Standard Desalting	-	-	-
20HR_G1_j1_2	GTGTGAAATACCGCAC	25 nmole DNA Oligo	Standard Desalting	-	-	-
20HR_G2_j1_2	TTTCACACCGCATATA	25 nmole DNA Oligo	Standard Desalting	-	-	-
20HR_G1_j2_3	TACTGAGAGGCACAGC	25 nmole DNA Oligo	Standard Desalting	-	-	-
20HR_G2_j2_3	TCTCAGTAGCTCCTAT	25 nmole DNA Oligo	Standard Desalting	-	-	-
20HR_G1_j3_4	ATTAAGTCGCCGAGCG	25 nmole DNA Oligo	Standard Desalting	-	-	-
20HR_G2_j3_4	GACTTAATACGACTCA	25 nmole DNA Oligo	Standard Desalting	-	-	-
20HR_FP_1	CCGAGTAACCTCTGTAGCGC	25 nmole DNA Oligo	Standard Desalting	68	70.56	2368	A10
20HR_RP_1	TATATGCGGTGTGAAATACCGCACAGATGCGTAAGGAGAAAATACCG	25 nmole DNA Oligo	Standard Desalting	68	70.56	2368	A10
20HR_FP_2	GTGCGGTATTTCACACCGCATATATGGTG	25 nmole DNA Oligo	Standard Desalting	69	81.24	2715	A10
20HR_RP_2	GTCTAGGGAGTGTGACCAGCGAAC	25 nmole DNA Oligo	Standard Desalting	69	81.24	2715	A10
20HR_FP_3	GCTGTGCCTCTCAGTAGCTC	25 nmole DNA Oligo	Standard Desalting	68	31.05	1033	A10
20HR_RP_3	TCCTGAAATAGGGCACCAAAAAACCC	25 nmole DNA Oligo	Standard Desalting	68	31.05	1033	A10
20HR_FP_4	CGCTCGGCGACTTAATACGA	25 nmole DNA Oligo	Standard Desalting	67	48.96	1635	A10
20HR_RP_4	GCGACCAAAAAACCCCTCAAGACCCG	25 nmole DNA Oligo	Standard Desalting	67	48.96	1635	A10
