# Supplementary material for: PlasmidMaker is a versatile, automated, and high throughput end-to-end platform for plasmid construction
Source: Nat Commun. 2022 May 16;13:2697. doi: 10.1038/s41467-022-30355-y (PMC9110713; doi:10.1038/s41467-022-30355-y)
Supplement: Supplementary file 5 — Dataset 1 [file 41467_2022_30355_MOESM5_ESM.zip › E. coli/Primers_Guides_neb_EC_2.csv]

Name	Sequence	Scale	Purification	Ta	Extension Time	Template Length	Template_Name
2HR_G1_j6_1	CGGATATAGTTCCTCC	25 nmole DNA Oligo	Standard Desalting	-	-	-
2HR_G2_j6_1	TATATCCGGATTGGCG	25 nmole DNA Oligo	Standard Desalting	-	-	-
2HR_G1_j1_2	GTGAAATACCGCACAG	25 nmole DNA Oligo	Standard Desalting	-	-	-
2HR_G2_j1_2	TATTTCACACCGCATA	25 nmole DNA Oligo	Standard Desalting	-	-	-
2HR_G1_j2_3	CATATTTCGCGGGATC	25 nmole DNA Oligo	Standard Desalting	-	-	-
2HR_G2_j2_3	GAAATATGGTAATACG	25 nmole DNA Oligo	Standard Desalting	-	-	-
2HR_G1_j3_4	CTGAAGATGTTGTCTC	25 nmole DNA Oligo	Standard Desalting	-	-	-
2HR_G2_j3_4	ATCTTCAGCTTGCCAG	25 nmole DNA Oligo	Standard Desalting	-	-	-
2HR_G1_j4_5	ACCGTAGTTGGTTTCA	25 nmole DNA Oligo	Standard Desalting	-	-	-
2HR_G2_j4_5	ACTACGGTAATTGGTG	25 nmole DNA Oligo	Standard Desalting	-	-	-
2HR_G1_j5_6	CTGTGGTCCGTAACTC	25 nmole DNA Oligo	Standard Desalting	-	-	-
2HR_G2_j5_6	GACCACAGGGTCGTAT	25 nmole DNA Oligo	Standard Desalting	-	-	-
2HR_FP_1	GGAGGAACTATATCCGGATT	25 nmole DNA Oligo	Standard Desalting	61	69.84	2341	D2
2HR_RP_1	TATGCGGTGTGAAATACCGCACAGATGCGTAAGGAGAAA	25 nmole DNA Oligo	Standard Desalting	61	69.84	2341	D2
2HR_FP_2	CTGTGCGGTATTTCACACCGCATATATGG	25 nmole DNA Oligo	Standard Desalting	66	80.4	2696	D2
2HR_RP_2	CGTATTACCATATTTCGCGGGATCGAGATCT	25 nmole DNA Oligo	Standard Desalting	66	80.4	2696	D2
2HR_FP_3	GATCCCGCGAAATATGGTAATACGACTCACTATAGG	25 nmole DNA Oligo	Standard Desalting	61	25.95	892	D2
2HR_RP_3	CTGGCAAGCTGAAGATGTTGTCTCAGACGTTCTT	25 nmole DNA Oligo	Standard Desalting	61	25.95	892	D2
2HR_FP_4	GAGACAACATCTTCAGCTTGCCAGTGAGCA	25 nmole DNA Oligo	Standard Desalting	67	40.41	1344	D2
2HR_RP_4	CACCAATTACCGTAGTTGGTTTCATTG	25 nmole DNA Oligo	Standard Desalting	67	40.41	1344	D2
2HR_FP_5	TGAAACCAACTACGGTAATTGGTGCAGGCTTCGGTGGCCTGGCACTGGCAATTCGTC	25 nmole DNA Oligo	Standard Desalting	69	45.51	1571	D2
2HR_RP_5	ATACGACCCTGTGGTCCGTAACTCAGCCAGGTGCGAG	25 nmole DNA Oligo	Standard Desalting	69	45.51	1571	D2
2HR_FP_6	GAGTTACGGACCACAGGGTCGTATTGC	25 nmole DNA Oligo	Standard Desalting	68	26.73	904	D2
2HR_RP_6	TTTCAGCGCTCAAAAAACCCCTCAAGAC	25 nmole DNA Oligo	Standard Desalting	68	26.73	904	D2
