# Supplementary material for: PlasmidMaker is a versatile, automated, and high throughput end-to-end platform for plasmid construction
Source: Nat Commun. 2022 May 16;13:2697. doi: 10.1038/s41467-022-30355-y (PMC9110713; doi:10.1038/s41467-022-30355-y)
Supplement: Supplementary file 5 — Dataset 1 [file 41467_2022_30355_MOESM5_ESM.zip › E. coli/Primers_Guides_neb_EC_20.csv]

Name	Sequence	Scale	Purification	Ta	Extension Time	Template Length	Template_Name
21HR_G1_j4_1	GCTACAGAGGTTACTC	25 nmole DNA Oligo	Standard Desalting	-	-	-
21HR_G2_j4_1	TCTGTAGCGCTGAAAG	25 nmole DNA Oligo	Standard Desalting	-	-	-
21HR_G1_j1_2	CGCACAGATGCGTAAG	25 nmole DNA Oligo	Standard Desalting	-	-	-
21HR_G2_j1_2	TCTGTGCGGTATTTCA	25 nmole DNA Oligo	Standard Desalting	-	-	-
21HR_G1_j2_3	CCATATTTCGCGGGAT	25 nmole DNA Oligo	Standard Desalting	-	-	-
21HR_G2_j2_3	AAATATGGTAATACGA	25 nmole DNA Oligo	Standard Desalting	-	-	-
21HR_G1_j3_4	CTACTGAGAGGCACAG	25 nmole DNA Oligo	Standard Desalting	-	-	-
21HR_G2_j3_4	CTCAGTAGCTCTAATA	25 nmole DNA Oligo	Standard Desalting	-	-	-
21HR_FP_1	GAGTAACCTCTGTAGCGCTG	25 nmole DNA Oligo	Standard Desalting	64	70.56	2355	C12
21HR_RP_1	TGAAATACCGCACAGATGCGTAAGGAGAAAATAC	25 nmole DNA Oligo	Standard Desalting	64	70.56	2355	C12
21HR_FP_2	CTTACGCATCTGTGCGGTATTTCACACCGCATATATGG	25 nmole DNA Oligo	Standard Desalting	66	80.4	2706	C12
21HR_RP_2	TCGTATTACCATATTTCGCGGGATCGAGATCT	25 nmole DNA Oligo	Standard Desalting	66	80.4	2706	C12
21HR_FP_3	ATCCCGCGAAATATGGTAATACGACTCACTATAGGGGA	25 nmole DNA Oligo	Standard Desalting	67	31.11	1058	C12
21HR_RP_3	CGTCTAGGGGCACAGCGTCTAGGGCAAAA	25 nmole DNA Oligo	Standard Desalting	67	31.11	1058	C12
21HR_FP_4	CTGTGCCTCTCAGTAGCTCT	25 nmole DNA Oligo	Standard Desalting	65	32.01	1065	C12
21HR_RP_4	GGGCGACCAAAAAACCCCTCAAGACCC	25 nmole DNA Oligo	Standard Desalting	65	32.01	1065	C12
