# Supplementary material for: PlasmidMaker is a versatile, automated, and high throughput end-to-end platform for plasmid construction
Source: Nat Commun. 2022 May 16;13:2697. doi: 10.1038/s41467-022-30355-y (PMC9110713; doi:10.1038/s41467-022-30355-y)
Supplement: Supplementary file 5 — Dataset 1 [file 41467_2022_30355_MOESM5_ESM.zip › E. coli/Primers_Guides_neb_EC_21.csv]

Name	Sequence	Scale	Purification	Ta	Extension Time	Template Length	Template_Name
22HR_G1_j4_1	TACAGAGGTTACTCGG	25 nmole DNA Oligo	Standard Desalting	-	-	-
22HR_G2_j4_1	CCTCTGTAGCGCTGAA	25 nmole DNA Oligo	Standard Desalting	-	-	-
22HR_G1_j1_2	CCGCACAGATGCGTAA	25 nmole DNA Oligo	Standard Desalting	-	-	-
22HR_G2_j1_2	CTGTGCGGTATTTCAC	25 nmole DNA Oligo	Standard Desalting	-	-	-
22HR_G1_j2_3	GCGAACTCGGCCATAT	25 nmole DNA Oligo	Standard Desalting	-	-	-
22HR_G2_j2_3	GAGTTCGCTGGTCACA	25 nmole DNA Oligo	Standard Desalting	-	-	-
22HR_G1_j3_4	GCACCAATTACCGTAG	25 nmole DNA Oligo	Standard Desalting	-	-	-
22HR_G2_j3_4	ATTGGTGCAGGCTTCG	25 nmole DNA Oligo	Standard Desalting	-	-	-
22HR_FP_1	CCGAGTAACCTCTGTAGCGC	25 nmole DNA Oligo	Standard Desalting	68	70.56	2358	A1
22HR_RP_1	GTGAAATACCGCACAGATGCGTAAGGAGAAAATACCG	25 nmole DNA Oligo	Standard Desalting	68	70.56	2358	A1
22HR_FP_2	TTACGCATCTGTGCGGTATTTCACACCGCATATATGG	25 nmole DNA Oligo	Standard Desalting	66	80.4	2715	A1
22HR_RP_2	TGTGACCAGCGAACTCGGCCATATTTCGCGGGATCGAGATCT	25 nmole DNA Oligo	Standard Desalting	66	80.4	2715	A1
22HR_FP_3	ATATGGCCGAGTTCGCTGGTCA	25 nmole DNA Oligo	Standard Desalting	71	34.38	1146	A1
22HR_RP_3	CGAAGCCTGCACCAATTACCGT	25 nmole DNA Oligo	Standard Desalting	71	34.38	1146	A1
22HR_FP_4	CTACGGTAATTGGTGCAGGCTTCGGTGGCCTGGCACTGGCAATTCG	25 nmole DNA Oligo	Standard Desalting	72	44.85	1526	A1
22HR_RP_4	GCGACCAAAAAACCCCTCAAGACCCGTTTAGAGG	25 nmole DNA Oligo	Standard Desalting	72	44.85	1526	A1
