# Supplementary material for: PlasmidMaker is a versatile, automated, and high throughput end-to-end platform for plasmid construction
Source: Nat Commun. 2022 May 16;13:2697. doi: 10.1038/s41467-022-30355-y (PMC9110713; doi:10.1038/s41467-022-30355-y)
Supplement: Supplementary file 5 — Dataset 1 [file 41467_2022_30355_MOESM5_ESM.zip › E. coli/Primers_Guides_neb_EC_3.csv]

Name	Sequence	Scale	Purification	Ta	Extension Time	Template Length	Template_Name
3HR_G1_j6_1	CGCTACAGAGGTTACT	25 nmole DNA Oligo	Standard Desalting	-	-	-
3HR_G2_j6_1	CTGTAGCGCTGAAAGG	25 nmole DNA Oligo	Standard Desalting	-	-	-
3HR_G1_j1_2	CGCACAGATGCGTAAG	25 nmole DNA Oligo	Standard Desalting	-	-	-
3HR_G2_j1_2	TCTGTGCGGTATTTCA	25 nmole DNA Oligo	Standard Desalting	-	-	-
3HR_G1_j2_3	TACCATATTTCGCGGG	25 nmole DNA Oligo	Standard Desalting	-	-	-
3HR_G2_j2_3	ATATGGTAATACGACT	25 nmole DNA Oligo	Standard Desalting	-	-	-
3HR_G1_j3_4	TGAAGATGTTGTCTCA	25 nmole DNA Oligo	Standard Desalting	-	-	-
3HR_G2_j3_4	CATCTTCAGCTTGCCA	25 nmole DNA Oligo	Standard Desalting	-	-	-
3HR_G1_j4_5	GACGAATTGCCAGTGC	25 nmole DNA Oligo	Standard Desalting	-	-	-
3HR_G2_j4_5	AATTCGTCTACAAGCT	25 nmole DNA Oligo	Standard Desalting	-	-	-
3HR_G1_j5_6	GAGGAGGCAATACGAC	25 nmole DNA Oligo	Standard Desalting	-	-	-
3HR_G2_j5_6	GCCTCCTCCGTAATAC	25 nmole DNA Oligo	Standard Desalting	-	-	-
3HR_FP_1	AGTAACCTCTGTAGCGCTGAAAGGAGGAACTATATCCG	25 nmole DNA Oligo	Standard Desalting	63	69.84	2354	C3
3HR_RP_1	TGAAATACCGCACAGATGCGTAAGGAGAAA	25 nmole DNA Oligo	Standard Desalting	63	69.84	2354	C3
3HR_FP_2	CTTACGCATCTGTGCGGTATTTCACACCGCATATATGG	25 nmole DNA Oligo	Standard Desalting	66	80.4	2708	C3
3HR_RP_2	AGTCGTATTACCATATTTCGCGGGATCGAGATCT	25 nmole DNA Oligo	Standard Desalting	66	80.4	2708	C3
3HR_FP_3	CCCGCGAAATATGGTAATACGACTCACTATAGG	25 nmole DNA Oligo	Standard Desalting	61	25.95	888	C3
3HR_RP_3	TGGCAAGCTGAAGATGTTGTCTCAGACGTTCTT	25 nmole DNA Oligo	Standard Desalting	61	25.95	888	C3
3HR_FP_4	TGAGACAACATCTTCAGCTTGCCAGTGAGCATC	25 nmole DNA Oligo	Standard Desalting	70	40.41	1362	C3
3HR_RP_4	CAGGCCACCGAAGCCTGCACCAAT	25 nmole DNA Oligo	Standard Desalting	70	40.41	1362	C3
3HR_FP_5	GCACTGGCAATTCGTCTACAAG	25 nmole DNA Oligo	Standard Desalting	67	45.51	1523	C3
3HR_RP_5	CCTGTGGTCCGTAACTCAGCCAGGTGCGAG	25 nmole DNA Oligo	Standard Desalting	67	45.51	1523	C3
3HR_FP_6	GTCGTATTGCCTCCTCCGTA	25 nmole DNA Oligo	Standard Desalting	67	53.1	1768	C3
3HR_RP_6	CCTTTCAGCGCTACAGAGGTTACTCGGG	25 nmole DNA Oligo	Standard Desalting	67	53.1	1768	C3
