# Supplementary material for: PlasmidMaker is a versatile, automated, and high throughput end-to-end platform for plasmid construction
Source: Nat Commun. 2022 May 16;13:2697. doi: 10.1038/s41467-022-30355-y (PMC9110713; doi:10.1038/s41467-022-30355-y)
Supplement: Supplementary file 5 — Dataset 1 [file 41467_2022_30355_MOESM5_ESM.zip › E. coli/Primers_Guides_neb_EC_4.csv]

Name	Sequence	Scale	Purification	Ta	Extension Time	Template Length	Template_Name
4HR_G1_j6_1	CTTTCAGCGCTCAAAA	25 nmole DNA Oligo	Standard Desalting	-	-	-
4HR_G2_j6_1	GCTGAAAGGAGGAACT	25 nmole DNA Oligo	Standard Desalting	-	-	-
4HR_G1_j1_2	CCGCACAGATGCGTAA	25 nmole DNA Oligo	Standard Desalting	-	-	-
4HR_G2_j1_2	CTGTGCGGTATTTCAC	25 nmole DNA Oligo	Standard Desalting	-	-	-
4HR_G1_j2_3	ACCATATTTCGCGGGA	25 nmole DNA Oligo	Standard Desalting	-	-	-
4HR_G2_j2_3	AATATGGTAATACGAC	25 nmole DNA Oligo	Standard Desalting	-	-	-
4HR_G1_j3_4	TGAAGATGTTGTCTCA	25 nmole DNA Oligo	Standard Desalting	-	-	-
4HR_G2_j3_4	CATCTTCAGCTTGCCA	25 nmole DNA Oligo	Standard Desalting	-	-	-
4HR_G1_j4_5	CGAATTGCCAGTGCCA	25 nmole DNA Oligo	Standard Desalting	-	-	-
4HR_G2_j4_5	GCAATTCGTCTACAAG	25 nmole DNA Oligo	Standard Desalting	-	-	-
4HR_G1_j5_6	CTGTGGTCCGTAACTC	25 nmole DNA Oligo	Standard Desalting	-	-	-
4HR_G2_j5_6	GACCACAGGGTCGTAT	25 nmole DNA Oligo	Standard Desalting	-	-	-
4HR_FP_1	TTTTGAGCGCTGAAAGGAGGAACTATATCCG	25 nmole DNA Oligo	Standard Desalting	63	69.84	2348	D3
4HR_RP_1	GTGAAATACCGCACAGATGCGTAAGGAGAAA	25 nmole DNA Oligo	Standard Desalting	63	69.84	2348	D3
4HR_FP_2	TTACGCATCTGTGCGGTATTTCACACCGCATATATGG	25 nmole DNA Oligo	Standard Desalting	66	80.4	2706	D3
4HR_RP_2	GTCGTATTACCATATTTCGCGGGATCGAGATCT	25 nmole DNA Oligo	Standard Desalting	66	80.4	2706	D3
4HR_FP_3	TCCCGCGAAATATGGTAATACGACTCACTATAGG	25 nmole DNA Oligo	Standard Desalting	61	25.95	889	D3
4HR_RP_3	TGGCAAGCTGAAGATGTTGTCTCAGACGTTCTT	25 nmole DNA Oligo	Standard Desalting	61	25.95	889	D3
4HR_FP_4	TGAGACAACATCTTCAGCTTGCCAGTGAGCATC	25 nmole DNA Oligo	Standard Desalting	70	40.41	1360	D3
4HR_RP_4	GGCCACCGAAGCCTGCACCAAT	25 nmole DNA Oligo	Standard Desalting	70	40.41	1360	D3
4HR_FP_5	TGGCACTGGCAATTCGTCTA	25 nmole DNA Oligo	Standard Desalting	68	45.51	1532	D3
4HR_RP_5	ATACGACCCTGTGGTCCGTAACTCAGCCAGGTGCGAG	25 nmole DNA Oligo	Standard Desalting	68	45.51	1532	D3
4HR_FP_6	GAGTTACGGACCACAGGGTCGTATTGC	25 nmole DNA Oligo	Standard Desalting	68	49.77	1681	D3
4HR_RP_6	AGTTCCTCCTTTCAGCGCTCAAAAAACCCCTCAAGAC	25 nmole DNA Oligo	Standard Desalting	68	49.77	1681	D3
