# Supplementary material for: PlasmidMaker is a versatile, automated, and high throughput end-to-end platform for plasmid construction
Source: Nat Commun. 2022 May 16;13:2697. doi: 10.1038/s41467-022-30355-y (PMC9110713; doi:10.1038/s41467-022-30355-y)
Supplement: Supplementary file 5 — Dataset 1 [file 41467_2022_30355_MOESM5_ESM.zip › E. coli/Primers_Guides_neb_EC_9.csv]

Name	Sequence	Scale	Purification	Ta	Extension Time	Template Length	Template_Name
9HR_G1_j5_1	CTACAGAGGTTACTCG	25 nmole DNA Oligo	Standard Desalting	-	-	-
9HR_G2_j5_1	CTCTGTAGCGCTGAAA	25 nmole DNA Oligo	Standard Desalting	-	-	-
9HR_G1_j1_2	GCACAGATGCGTAAGG	25 nmole DNA Oligo	Standard Desalting	-	-	-
9HR_G2_j1_2	ATCTGTGCGGTATTTC	25 nmole DNA Oligo	Standard Desalting	-	-	-
9HR_G1_j2_3	CCATATTTCGCGGGAT	25 nmole DNA Oligo	Standard Desalting	-	-	-
9HR_G2_j2_3	AAATATGGTAATACGA	25 nmole DNA Oligo	Standard Desalting	-	-	-
9HR_G1_j3_4	GAAGATGTTGTCTCAG	25 nmole DNA Oligo	Standard Desalting	-	-	-
9HR_G2_j3_4	ACATCTTCAGCTTGCC	25 nmole DNA Oligo	Standard Desalting	-	-	-
9HR_G1_j4_5	GTATTAAGTCGCCGAG	25 nmole DNA Oligo	Standard Desalting	-	-	-
9HR_G2_j4_5	CTTAATACGACTCACT	25 nmole DNA Oligo	Standard Desalting	-	-	-
9HR_FP_1	CGAGTAACCTCTGTAGCGCT	25 nmole DNA Oligo	Standard Desalting	66	70.56	2355	A10
9HR_RP_1	GAAATACCGCACAGATGCGTAAGGAGAAAATACC	25 nmole DNA Oligo	Standard Desalting	66	70.56	2355	A10
9HR_FP_2	CCTTACGCATCTGTGCGGTATTTCACACCGCATATATGG	25 nmole DNA Oligo	Standard Desalting	66	80.4	2707	A10
9HR_RP_2	TCGTATTACCATATTTCGCGGGATCGAGATCT	25 nmole DNA Oligo	Standard Desalting	66	80.4	2707	A10
9HR_FP_3	ATCCCGCGAAATATGGTAATACGACTCACTATAGG	25 nmole DNA Oligo	Standard Desalting	61	25.95	889	D2
9HR_RP_3	GGCAAGCTGAAGATGTTGTCTCAGACGTTCTT	25 nmole DNA Oligo	Standard Desalting	61	25.95	889	D2
9HR_FP_4	CTGAGACAACATCTTCAGCTTGCCAGTGAGCATCT	25 nmole DNA Oligo	Standard Desalting	71	37.56	1278	D2
9HR_RP_4	CGTCCTGAAATAGGGCACCTGGAGGGACCTGTGA	25 nmole DNA Oligo	Standard Desalting	71	37.56	1278	D2
9HR_FP_5	CTCGGCGACTTAATACGACT	25 nmole DNA Oligo	Standard Desalting	65	49.26	1634	A10
9HR_RP_5	GGCGACCAAAAAACCCCTCAAGACCC	25 nmole DNA Oligo	Standard Desalting	65	49.26	1634	A10
