# Supplementary material for: PlasmidMaker is a versatile, automated, and high throughput end-to-end platform for plasmid construction
Source: Nat Commun. 2022 May 16;13:2697. doi: 10.1038/s41467-022-30355-y (PMC9110713; doi:10.1038/s41467-022-30355-y)
Supplement: Supplementary file 5 — Dataset 1 [file 41467_2022_30355_MOESM5_ESM.zip › HEK 293T/Primers_Guides_neb_HEK_16.csv]

Name	Sequence	Scale	Purification	Ta	Extension Time	Template Length	Template_Name
MZ16_G1_j5_1	CAAGGCAAGGCTTGAC	25 nmole DNA Oligo	Standard Desalting	-	-	-
MZ16_G2_j5_1	TTGCCTTGTTGTAGCT	25 nmole DNA Oligo	Standard Desalting	-	-	-
MZ16_G1_j1_2	TCATGGTCATAGCTGT	25 nmole DNA Oligo	Standard Desalting	-	-	-
MZ16_G2_j1_2	GACCATGATTACGCCA	25 nmole DNA Oligo	Standard Desalting	-	-	-
MZ16_G1_j2_3	CATCATGATGAACGGG	25 nmole DNA Oligo	Standard Desalting	-	-	-
MZ16_G2_j2_3	TCATGATGGACCAGAT	25 nmole DNA Oligo	Standard Desalting	-	-	-
MZ16_G1_j3_4	CAGATCCGAAAATGGA	25 nmole DNA Oligo	Standard Desalting	-	-	-
MZ16_G2_j3_4	CGGATCTGATCAGCAC	25 nmole DNA Oligo	Standard Desalting	-	-	-
MZ16_G1_j4_5	TCCCTACTTGTACAGC	25 nmole DNA Oligo	Standard Desalting	-	-	-
MZ16_G2_j4_5	AGTAGGGAATTAGATC	25 nmole DNA Oligo	Standard Desalting	-	-	-
MZ16_FP_1	GTCAAGCCTTGCCTTGTTGT	25 nmole DNA Oligo	Standard Desalting	65	69.57	2328	pMZ101
MZ16_RP_1	TGGCGTAATCATGGTCATAGCTGTTTCCTGTGTGA	25 nmole DNA Oligo	Standard Desalting	65	69.57	2328
MZ16_FP_2	ACAGCTATGACCATGATTACGCCAAGCTCTAG	25 nmole DNA Oligo	Standard Desalting	64	31.86	1076	pMZ101
MZ16_RP_2	ATCTGGTCCATCATGATGAACGG	25 nmole DNA Oligo	Standard Desalting	64	31.86	1076
MZ16_FP_3	CCCGTTCATCATGATGGACCAGATGGGTGAGGTGGAGTACG	25 nmole DNA Oligo	Standard Desalting	66	31.5	1084	pMZ101
MZ16_RP_3	GTGCTGATCAGATCCGAAAATGGATATACAAGCTCCC	25 nmole DNA Oligo	Standard Desalting	66	31.5	1084
MZ16_FP_4	TCCATTTTCGGATCTGATCAGCACGTGTGCC	25 nmole DNA Oligo	Standard Desalting	68	22.29	765	pMZ101
MZ16_RP_4	GATCTAATTCCCTACTTGTACAGCTCGTCCATGC	25 nmole DNA Oligo	Standard Desalting	68	22.29	765
MZ16_FP_5	GCTGTACAAGTAGGGAATTAGATCACTAGTCCAGTCGGGG	25 nmole DNA Oligo	Standard Desalting	71	21.15	722	pMZ101
MZ16_RP_5	CGACCGGAGGTGCTAACACCTGGG	25 nmole DNA Oligo	Standard Desalting	71	21.15	722
