# Supplementary material for: PlasmidMaker is a versatile, automated, and high throughput end-to-end platform for plasmid construction
Source: Nat Commun. 2022 May 16;13:2697. doi: 10.1038/s41467-022-30355-y (PMC9110713; doi:10.1038/s41467-022-30355-y)
Supplement: Supplementary file 5 — Dataset 1 [file 41467_2022_30355_MOESM5_ESM.zip › HEK 293T/Primers_Guides_neb_HEK_19.csv]

Name	Sequence	Scale	Purification	Ta	Extension Time	Template Length	Template_Name
MZ20_G1_j8_1	AGGCAAGGCTTGACCG	25 nmole DNA Oligo	Standard Desalting	-	-	-
MZ20_G2_j8_1	CCTTGCCTTGTTGTAG	25 nmole DNA Oligo	Standard Desalting	-	-	-
MZ20_G1_j1_2	CATGGTCATAGCTGTT	25 nmole DNA Oligo	Standard Desalting	-	-	-
MZ20_G2_j1_2	TGACCATGATTACGCC	25 nmole DNA Oligo	Standard Desalting	-	-	-
MZ20_G1_j2_3	ATCTGGTCCATCATGA	25 nmole DNA Oligo	Standard Desalting	-	-	-
MZ20_G2_j2_3	GACCAGATGGGTGAGG	25 nmole DNA Oligo	Standard Desalting	-	-	-
MZ20_G1_j3_4	TTGAGGGAGGGAGAGT	25 nmole DNA Oligo	Standard Desalting	-	-	-
MZ20_G2_j3_4	TCCCTCAATCCCTCCT	25 nmole DNA Oligo	Standard Desalting	-	-	-
MZ20_G1_j4_5	GTTCACGGAGGTGCTA	25 nmole DNA Oligo	Standard Desalting	-	-	-
MZ20_G2_j4_5	CCGTGAACATAGGAGG	25 nmole DNA Oligo	Standard Desalting	-	-	-
MZ20_G1_j5_6	TCAGCAGTGAATTCGA	25 nmole DNA Oligo	Standard Desalting	-	-	-
MZ20_G2_j5_6	ACTGCTGAACATAGGA	25 nmole DNA Oligo	Standard Desalting	-	-	-
MZ20_G1_j6_7	GATTAAGATGATCCAC	25 nmole DNA Oligo	Standard Desalting	-	-	-
MZ20_G2_j6_7	TCTTAATCCCTCCTCC	25 nmole DNA Oligo	Standard Desalting	-	-	-
MZ20_G1_j7_8	CACCGGAGGTGCTAAC	25 nmole DNA Oligo	Standard Desalting	-	-	-
MZ20_G2_j7_8	CTCCGGTGGAACGGTT	25 nmole DNA Oligo	Standard Desalting	-	-	-
MZ20_FP_1	CGGTCAAGCCTTGCCTTGTT	25 nmole DNA Oligo	Standard Desalting	68	69.57	2329	pMZ95
MZ20_RP_1	GGCGTAATCATGGTCATAGCTGTTTCCTGTGTGAAATTGT	25 nmole DNA Oligo	Standard Desalting	68	69.57	2329
MZ20_FP_2	AACAGCTATGACCATGATTACGCCAAGCTCTAG	25 nmole DNA Oligo	Standard Desalting	64	31.86	1085	pMZ95
MZ20_RP_2	CCTCACCCATCTGGTCCATCATGATGAACGG	25 nmole DNA Oligo	Standard Desalting	64	31.86	1085
MZ20_FP_3	TCATGATGGACCAGATGGGTGAGGTGGAGTACGC	25 nmole DNA Oligo	Standard Desalting	71	22.08	759	pMZ100
MZ20_RP_3	AGGAGGGATTGAGGGAGGGAGAGTGTCCCC	25 nmole DNA Oligo	Standard Desalting	71	22.08	759
MZ20_FP_4	ACTCTCCCTCCCTCAATCCCTCCTCCCCAGAGAAGT	25 nmole DNA Oligo	Standard Desalting	71	13.74	485	pMZ101
MZ20_RP_4	CCTCCTATGTTCACGGAGGTGCTAACACCTGGG	25 nmole DNA Oligo	Standard Desalting	71	13.74	485
MZ20_FP_5	TAGCACCTCCGTGAACATAGGAGGGGAGGTG	25 nmole DNA Oligo	Standard Desalting	65	52.41	1770	pMZ99
MZ20_RP_5	TCCTATGTTCAGCAGTGAATTCGAGCTCGGTA	25 nmole DNA Oligo	Standard Desalting	65	52.41	1770
MZ20_FP_6	TCGAATTCACTGCTGAACATAGGAGGGGAGGT	25 nmole DNA Oligo	Standard Desalting	65	11.25	399	pMZ99
MZ20_RP_6	GGAGGAGGGATTAAGATGATCCACCCTGCAAT	25 nmole DNA Oligo	Standard Desalting	65	11.25	399
MZ20_FP_7	GTGGATCATCTTAATCCCTCCTCCCCAGAGAAGT	25 nmole DNA Oligo	Standard Desalting	71	13.74	481	pMZ101
MZ20_RP_7	AACCGTTCCACCGGAGGTGCTAACACCTGGG	25 nmole DNA Oligo	Standard Desalting	71	13.74	481
MZ20_FP_8	GTTAGCACCTCCGGTGGAACGGTTTGGGGTCTGG	25 nmole DNA Oligo	Standard Desalting	72	15.84	543	pMZ100
MZ20_RP_8	ACGAGGGAGGGAGAGTGTCCCC	25 nmole DNA Oligo	Standard Desalting	72	15.84	543
