# Supplementary material for: PlasmidMaker is a versatile, automated, and high throughput end-to-end platform for plasmid construction
Source: Nat Commun. 2022 May 16;13:2697. doi: 10.1038/s41467-022-30355-y (PMC9110713; doi:10.1038/s41467-022-30355-y)
Supplement: Supplementary file 5 — Dataset 1 [file 41467_2022_30355_MOESM5_ESM.zip › HEK 293T/Primers_Guides_neb_HEK_5.csv]

Name	Sequence	Scale	Purification
5MZ_FP_1	ATTTATGGCCTTTGTCTTCAACGTAGTGAGGGTCTCTCAGCGTATGGTTGTCGCCGGATGTAT	100 nmole DNA Oligo	Standard Desalting
5MZ_RP_1	ATTCCACAGAATTAATTCGCGACCCTTCCTTTGTGCTGTCTGTGTCA	25 nmole DNA Oligo	Standard Desalting
5MZ_FP_2	GGTCGCGAATTAATTCTGTGGAATGTG	25 nmole DNA Oligo	Standard Desalting
5MZ_RP_2	GATCTAATTCCCTACTTGTACAGCTCGTCCATG	25 nmole DNA Oligo	Standard Desalting
5MZ_FP_3	GCTGTACAAGTAGGGAATTAGATCACTAGTCCAGTC	25 nmole DNA Oligo	Standard Desalting
5MZ_RP_3	TGCGCGAGCAAAATTTAAGCTACAA	25 nmole DNA Oligo	Standard Desalting
5MZ_FP_4	TGTAGCTTAAATTTTGCTCGCGCACTACTCAGCGACCTCCAACACA	25 nmole DNA Oligo	Standard Desalting
5MZ_RP_4	ATTTTGGTCATGAGATTATCAAAAAGGATCTTCACCTAGATCCTTTTAAATTAAAAATGA	100 nmole DNA Oligo	Standard Desalting
5MZ_FP_5	TTTTGATAATCTCATGACCAAAATC	25 nmole DNA Oligo	Standard Desalting
5MZ_RP_5	GCGTAATCATGGTCATAGCTGTTTCCTGTGT	25 nmole DNA Oligo	Standard Desalting
5MZ_FP_6	AAACAGCTATGACCATGATTACGCCAAGCTCTAG	25 nmole DNA Oligo	Standard Desalting
5MZ_RP_6	ACGTTGAAGACAAAGGCCATAAATA	25 nmole DNA Oligo	Standard Desalting
5MZ_G1_j6_1	GACAAAGGCCATAAAT	25 nmole DNA Oligo	Standard Desalting
5MZ_G2_j6_1	CCTTTGTCTTCAACGT	25 nmole DNA Oligo	Standard Desalting
5MZ_G1_j1_2	GAATTAATTCGCGACC	25 nmole DNA Oligo	Standard Desalting
5MZ_G2_j1_2	ATTAATTCTGTGGAAT	25 nmole DNA Oligo	Standard Desalting
5MZ_G1_j2_3	TCCCTACTTGTACAGC	25 nmole DNA Oligo	Standard Desalting
5MZ_G2_j2_3	AGTAGGGAATTAGATC	25 nmole DNA Oligo	Standard Desalting
5MZ_G1_j3_4	CAAAATTTAAGCTACA	25 nmole DNA Oligo	Standard Desalting
5MZ_G2_j3_4	AAATTTTGCTCGCGCA	25 nmole DNA Oligo	Standard Desalting
5MZ_G1_j4_5	CATGAGATTATCAAAA	25 nmole DNA Oligo	Standard Desalting
5MZ_G2_j4_5	ATCTCATGACCAAAAT	25 nmole DNA Oligo	Standard Desalting
5MZ_G1_j5_6	ATGGTCATAGCTGTTT	25 nmole DNA Oligo	Standard Desalting
5MZ_G2_j5_6	ATGACCATGATTACGC	25 nmole DNA Oligo	Standard Desalting
