# Supplementary material for: PlasmidMaker is a versatile, automated, and high throughput end-to-end platform for plasmid construction
Source: Nat Commun. 2022 May 16;13:2697. doi: 10.1038/s41467-022-30355-y (PMC9110713; doi:10.1038/s41467-022-30355-y)
Supplement: Supplementary file 5 — Dataset 1 [file 41467_2022_30355_MOESM5_ESM.zip › HEK 293T/Primers_Guides_neb_HEK_6.csv]

Name	Sequence	Scale	Purification
6MZ_FP_1	TATGGCCTTTGTCTTCAACGTAGTGAGGGTCTCTCAGCGTATGGTTGTCGCCGGATGTAT	100 nmole DNA Oligo	Standard Desalting
6MZ_RP_1	CAGAATTAATTCGCGAATCAGATAGGAGACGCCGGGTG	25 nmole DNA Oligo	Standard Desalting
6MZ_FP_2	TATCTGATTCGCGAATTAATTCTGTGGAATGTG	25 nmole DNA Oligo	Standard Desalting
6MZ_RP_2	ATCTAATTCCCTACTTGTACAGCTCGTCCATG	25 nmole DNA Oligo	Standard Desalting
6MZ_FP_3	AGCTGTACAAGTAGGGAATTAGATCACTAGTCCAGTC	25 nmole DNA Oligo	Standard Desalting
6MZ_RP_3	TGCGCGAGCAAAATTTAAGCTACAACAA	25 nmole DNA Oligo	Standard Desalting
6MZ_FP_4	TGTAGCTTAAATTTTGCTCGCGCACTACTCAGCGACCTC	25 nmole DNA Oligo	Standard Desalting
6MZ_RP_4	ATCTTCACCTAGATCCTTTTAAATTAAAAATG	25 nmole DNA Oligo	Standard Desalting
6MZ_FP_5	ATTTAAAAGGATCTAGGTGAAGATCCTTTTTGATAATCTCAT	25 nmole DNA Oligo	Standard Desalting
6MZ_RP_5	CGTAATCATGGTCATAGCTGTTTCCTGTGT	25 nmole DNA Oligo	Standard Desalting
6MZ_FP_6	GAAACAGCTATGACCATGATTACGCCAAGCTCTAGCT	25 nmole DNA Oligo	Standard Desalting
6MZ_RP_6	ACTACGTTGAAGACAAAGGCCATAA	25 nmole DNA Oligo	Standard Desalting
6MZ_G1_j6_1	GAAGACAAAGGCCATA	25 nmole DNA Oligo	Standard Desalting
6MZ_G2_j6_1	TTGTCTTCAACGTAGT	25 nmole DNA Oligo	Standard Desalting
6MZ_G1_j1_2	ATTCGCGAATCAGATA	25 nmole DNA Oligo	Standard Desalting
6MZ_G2_j1_2	TCGCGAATTAATTCTG	25 nmole DNA Oligo	Standard Desalting
6MZ_G1_j2_3	CCCTACTTGTACAGCT	25 nmole DNA Oligo	Standard Desalting
6MZ_G2_j2_3	AAGTAGGGAATTAGAT	25 nmole DNA Oligo	Standard Desalting
6MZ_G1_j3_4	CAAAATTTAAGCTACA	25 nmole DNA Oligo	Standard Desalting
6MZ_G2_j3_4	AAATTTTGCTCGCGCA	25 nmole DNA Oligo	Standard Desalting
6MZ_G1_j4_5	CTAGATCCTTTTAAAT	25 nmole DNA Oligo	Standard Desalting
6MZ_G2_j4_5	GGATCTAGGTGAAGAT	25 nmole DNA Oligo	Standard Desalting
6MZ_G1_j5_6	TGGTCATAGCTGTTTC	25 nmole DNA Oligo	Standard Desalting
6MZ_G2_j5_6	TATGACCATGATTACG	25 nmole DNA Oligo	Standard Desalting
