# Supplementary material for: PlasmidMaker is a versatile, automated, and high throughput end-to-end platform for plasmid construction
Source: Nat Commun. 2022 May 16;13:2697. doi: 10.1038/s41467-022-30355-y (PMC9110713; doi:10.1038/s41467-022-30355-y)
Supplement: Supplementary file 5 — Dataset 1 [file 41467_2022_30355_MOESM5_ESM.zip › HEK 293T/Primers_Guides_neb_HEK_7.csv]

Name	Sequence	Scale	Purification
7MZ_FP_1	TCTTCAACGTAGTGAGGGTCTCTCAGCGTATGGTTGTCGCCGGAT	25 nmole DNA Oligo	Standard Desalting
7MZ_RP_1	GATCCGAAAATGGATATACAAGCTCCCGGGAGCTTTTT	25 nmole DNA Oligo	Standard Desalting
7MZ_FP_2	AGCTTGTATATCCATTTTCGGATCTGATCAGCACGT	25 nmole DNA Oligo	Standard Desalting
7MZ_RP_2	AAGCAGTGAATTCGAGCTCGGTAC	25 nmole DNA Oligo	Standard Desalting
7MZ_FP_3	GTACCGAGCTCGAATTCACTGCTTGAGGGTGTGATGTTTGGAGAGGC	25 nmole DNA Oligo	Standard Desalting
7MZ_RP_3	ATTTAAGCTACAACAAGGCAAGGCTTGACCGACCGCCTTGGGGACTTTGTGTCTCTT	25 nmole DNA Oligo	Standard Desalting
7MZ_FP_4	GCCTTGCCTTGTTGTAGCTTAAATT	25 nmole DNA Oligo	Standard Desalting
7MZ_RP_4	CTAGCTAGAGCTTGGCGTAATCATGGTCATAG	25 nmole DNA Oligo	Standard Desalting
7MZ_FP_5	ATGATTACGCCAAGCTCTAGCTAGAGGTCGACGGTATACA	25 nmole DNA Oligo	Standard Desalting
7MZ_RP_5	GAGAGACCCTCACTACGTTGAAGA	25 nmole DNA Oligo	Standard Desalting
7MZ_G1_j5_1	CTCACTACGTTGAAGA	25 nmole DNA Oligo	Standard Desalting
7MZ_G2_j5_1	GTAGTGAGGGTCTCTC	25 nmole DNA Oligo	Standard Desalting
7MZ_G1_j1_2	AATGGATATACAAGCT	25 nmole DNA Oligo	Standard Desalting
7MZ_G2_j1_2	TATCCATTTTCGGATC	25 nmole DNA Oligo	Standard Desalting
7MZ_G1_j2_3	AATTCGAGCTCGGTAC	25 nmole DNA Oligo	Standard Desalting
7MZ_G2_j2_3	CTCGAATTCACTGCTT	25 nmole DNA Oligo	Standard Desalting
7MZ_G1_j3_4	TACAACAAGGCAAGGC	25 nmole DNA Oligo	Standard Desalting
7MZ_G2_j3_4	TTGTTGTAGCTTAAAT	25 nmole DNA Oligo	Standard Desalting
7MZ_G1_j4_5	AGCTTGGCGTAATCAT	25 nmole DNA Oligo	Standard Desalting
7MZ_G2_j4_5	GCCAAGCTCTAGCTAG	25 nmole DNA Oligo	Standard Desalting
