# Supplementary material for: PlasmidMaker is a versatile, automated, and high throughput end-to-end platform for plasmid construction
Source: Nat Commun. 2022 May 16;13:2697. doi: 10.1038/s41467-022-30355-y (PMC9110713; doi:10.1038/s41467-022-30355-y)
Supplement: Supplementary file 5 — Dataset 1 [file 41467_2022_30355_MOESM5_ESM.zip › HEK 293T/Primers_Guides_neb_HEK_8.csv]

Name	Sequence	Scale	Purification
8MZ_FP_1	TTATGGCCTTTGTCTTCAACGTAGTGAGGGTCTCTCAGCGTATGGTTGTCGCCG	25 nmole DNA Oligo	Standard Desalting
8MZ_RP_1	CTGATCAGATCCGAAAATGGATATA	25 nmole DNA Oligo	Standard Desalting
8MZ_FP_2	ATATCCATTTTCGGATCTGATCAGCACGTGTGCCACCATGGTGAGCAAGGGCGAGGAGCT	100 nmole DNA Oligo	Standard Desalting
8MZ_RP_2	GATCTAATTCCCTACTTGTACAGCTCGTCCATGCCG	25 nmole DNA Oligo	Standard Desalting
8MZ_FP_3	GCTGTACAAGTAGGGAATTAGATCACTAGTCCAGTCG	25 nmole DNA Oligo	Standard Desalting
8MZ_RP_3	ATTTAAGCTACAACAAGGCAAGGCTTGACCGACTTAGAACAATGGCTGGCCCATAGTA	25 nmole DNA Oligo	Standard Desalting
8MZ_FP_4	GCCTTGCCTTGTTGTAGCTTAAATT	25 nmole DNA Oligo	Standard Desalting
8MZ_RP_4	AATCATGGTCATAGCTGTTTCCTGT	25 nmole DNA Oligo	Standard Desalting
8MZ_FP_5	CAGGAAACAGCTATGACCATGATTACGCCAAGCTCTAGCTAGAGGTCGACGGTATA	25 nmole DNA Oligo	Standard Desalting
8MZ_RP_5	CTACGTTGAAGACAAAGGCCATAAA	25 nmole DNA Oligo	Standard Desalting
8MZ_G1_j5_1	AAGACAAAGGCCATAA	25 nmole DNA Oligo	Standard Desalting
8MZ_G2_j5_1	TTTGTCTTCAACGTAG	25 nmole DNA Oligo	Standard Desalting
8MZ_G1_j1_2	ATCCGAAAATGGATAT	25 nmole DNA Oligo	Standard Desalting
8MZ_G2_j1_2	TTTCGGATCTGATCAG	25 nmole DNA Oligo	Standard Desalting
8MZ_G1_j2_3	TCCCTACTTGTACAGC	25 nmole DNA Oligo	Standard Desalting
8MZ_G2_j2_3	AGTAGGGAATTAGATC	25 nmole DNA Oligo	Standard Desalting
8MZ_G1_j3_4	TACAACAAGGCAAGGC	25 nmole DNA Oligo	Standard Desalting
8MZ_G2_j3_4	TTGTTGTAGCTTAAAT	25 nmole DNA Oligo	Standard Desalting
8MZ_G1_j4_5	TCATAGCTGTTTCCTG	25 nmole DNA Oligo	Standard Desalting
8MZ_G2_j4_5	AGCTATGACCATGATT	25 nmole DNA Oligo	Standard Desalting
