# Supplementary material for: PlasmidMaker is a versatile, automated, and high throughput end-to-end platform for plasmid construction
Source: Nat Commun. 2022 May 16;13:2697. doi: 10.1038/s41467-022-30355-y (PMC9110713; doi:10.1038/s41467-022-30355-y)
Supplement: Supplementary file 5 — Dataset 1 [file 41467_2022_30355_MOESM5_ESM.zip › HEK 293T/Primers_Guides_neb_HEK_9.csv]

Name	Sequence	Scale	Purification
9MZ_FP_1	TTATGGCCTTTGTCTTCAACGTAGTGAGGGTCTCTCAGCGTATGGTTGTCGCCG	25 nmole DNA Oligo	Standard Desalting
9MZ_RP_1	CTGATCAGATCCGAAAATGGATATA	25 nmole DNA Oligo	Standard Desalting
9MZ_FP_2	ATATCCATTTTCGGATCTGATCAGCACGTGTGCCACCATGGTGAGCAAGGGCGAGGAGCT	100 nmole DNA Oligo	Standard Desalting
9MZ_RP_2	GATCTAATTCCCTACTTGTACAGCTCGTCCATGCCG	25 nmole DNA Oligo	Standard Desalting
9MZ_FP_3	GCTGTACAAGTAGGGAATTAGATCACTAGTCCAGTCGG	25 nmole DNA Oligo	Standard Desalting
9MZ_RP_3	ATTTAAGCTACAACAAGGCAAGGCTTGACCGACGAACTCCTGACCCCTCACAAAGT	25 nmole DNA Oligo	Standard Desalting
9MZ_FP_4	GCCTTGCCTTGTTGTAGCTTAAATT	25 nmole DNA Oligo	Standard Desalting
9MZ_RP_4	AACTTGGTCTGACAGTTACCAATGCTTAATCAGTGAGGCA	25 nmole DNA Oligo	Standard Desalting
9MZ_FP_5	CATTGGTAACTGTCAGACCAAGTTTACTCATATA	25 nmole DNA Oligo	Standard Desalting
9MZ_RP_5	CTACGTTGAAGACAAAGGCCATA	25 nmole DNA Oligo	Standard Desalting
9MZ_G1_j5_1	AAGACAAAGGCCATAA	25 nmole DNA Oligo	Standard Desalting
9MZ_G2_j5_1	TTTGTCTTCAACGTAG	25 nmole DNA Oligo	Standard Desalting
9MZ_G1_j1_2	ATCCGAAAATGGATAT	25 nmole DNA Oligo	Standard Desalting
9MZ_G2_j1_2	TTTCGGATCTGATCAG	25 nmole DNA Oligo	Standard Desalting
9MZ_G1_j2_3	TCCCTACTTGTACAGC	25 nmole DNA Oligo	Standard Desalting
9MZ_G2_j2_3	AGTAGGGAATTAGATC	25 nmole DNA Oligo	Standard Desalting
9MZ_G1_j3_4	TACAACAAGGCAAGGC	25 nmole DNA Oligo	Standard Desalting
9MZ_G2_j3_4	TTGTTGTAGCTTAAAT	25 nmole DNA Oligo	Standard Desalting
9MZ_G1_j4_5	CTGACAGTTACCAATG	25 nmole DNA Oligo	Standard Desalting
9MZ_G2_j4_5	ACTGTCAGACCAAGTT	25 nmole DNA Oligo	Standard Desalting
