# Supplementary material for: PlasmidMaker is a versatile, automated, and high throughput end-to-end platform for plasmid construction
Source: Nat Commun. 2022 May 16;13:2697. doi: 10.1038/s41467-022-30355-y (PMC9110713; doi:10.1038/s41467-022-30355-y)
Supplement: Supplementary file 5 — Dataset 1 [file 41467_2022_30355_MOESM5_ESM.zip › I. orientalis/Primers_Guides_neb_IO_1.csv]

Name	Sequence	Scale	Purification	Ta	Extension Time	Template Length
1MA_G1_j7_1	GAAAAGGACCCAGGTG	25 nmole DNA Oligo	Standard Desalting	-	-	-
1MA_G2_j7_1	TCCTTTTCATCACGTG	25 nmole DNA Oligo	Standard Desalting	-	-	-
1MA_G1_j1_2	CCAGTAATTCCTTGGT	25 nmole DNA Oligo	Standard Desalting	-	-	-
1MA_G2_j1_2	ATTACTGGAGTTAGTT	25 nmole DNA Oligo	Standard Desalting	-	-	-
1MA_G1_j2_3	ACTTCGTCTGTAGAGT	25 nmole DNA Oligo	Standard Desalting	-	-	-
1MA_G2_j2_3	GACGAAGTTTGTCGAG	25 nmole DNA Oligo	Standard Desalting	-	-	-
1MA_G1_j3_4	GTCGCCAAAACTGCGT	25 nmole DNA Oligo	Standard Desalting	-	-	-
1MA_G2_j3_4	TTGGCGACAGGTTACA	25 nmole DNA Oligo	Standard Desalting	-	-	-
1MA_G1_j4_5	GGGTGTGGTGCATTTT	25 nmole DNA Oligo	Standard Desalting	-	-	-
1MA_G2_j4_5	CCACACCCGGAGAAAA	25 nmole DNA Oligo	Standard Desalting	-	-	-
1MA_G1_j5_6	GAATTATGTGGAACAT	25 nmole DNA Oligo	Standard Desalting	-	-	-
1MA_G2_j5_6	CATAATTCCATTTACT	25 nmole DNA Oligo	Standard Desalting	-	-	-
1MA_G1_j6_7	AGGATCTCCTTCCCTT	25 nmole DNA Oligo	Standard Desalting	-	-	-
1MA_G2_j6_7	GAGATCCTAAGGCTTC	25 nmole DNA Oligo	Standard Desalting	-	-	-
1MA_FP_1	CACCTGGGTCCTTTTCAT	25 nmole DNA Oligo	Standard Desalting	61	82.2	2743
1MA_RP_1	AACTAACTCCAGTAATTCCTTGGTGGTACG	25 nmole DNA Oligo	Standard Desalting	61	82.2	2743
1MA_FP_2	ACCAAGGAATTACTGGAGTTAGTTGAAGCAT	25 nmole DNA Oligo	Standard Desalting	56	74.55	2510
1MA_RP_2	CTCGACAAACTTCGTCTGTAGAGTAAAGAAA	25 nmole DNA Oligo	Standard Desalting	56	74.55	2510
1MA_FP_3	ACTCTACAGACGAAGTTTGTCGAGTTTAGAAAAAAAC	25 nmole DNA Oligo	Standard Desalting	60	39.18	1331
1MA_RP_3	TGTAACCTGTCGCCAAAACTGCGTCGGAAAA	25 nmole DNA Oligo	Standard Desalting	60	39.18	1331
1MA_FP_4	ACGCAGTTTTGGCGACAGGTTACAAGGGT	25 nmole DNA Oligo	Standard Desalting	64	31.53	1065
1MA_RP_4	TCGTGGAACATGTTTGTACAAATATTTAAGTCC	25 nmole DNA Oligo	Standard Desalting	64	31.53	1065
1MA_FP_5	AAAATGCACCACACCCGG	25 nmole DNA Oligo	Standard Desalting	65	53.4	1793
1MA_RP_5	AGTAAATGGAATTATGTGGAACATGTTTGTACAAATATTTAAGTCCT	25 nmole DNA Oligo	Standard Desalting	65	53.4	1793
1MA_FP_6	ATGTTCCACATAATTCCATTTACTGAAGCACG	25 nmole DNA Oligo	Standard Desalting	63	42.0	1423
1MA_RP_6	GAAGCCTTAGGATCTCCTTCCCTTGGGACAAAA	25 nmole DNA Oligo	Standard Desalting	63	42.0	1423
1MA_FP_7	AAGGGAAGGAGATCCTAAGGCTTCATT	25 nmole DNA Oligo	Standard Desalting	56	29.76	1009
1MA_RP_7	GCTCTAGATGGAACATGTTTGTACAA	25 nmole DNA Oligo	Standard Desalting	56	29.76	1009
