# Supplementary material for: PlasmidMaker is a versatile, automated, and high throughput end-to-end platform for plasmid construction
Source: Nat Commun. 2022 May 16;13:2697. doi: 10.1038/s41467-022-30355-y (PMC9110713; doi:10.1038/s41467-022-30355-y)
Supplement: Supplementary file 5 — Dataset 1 [file 41467_2022_30355_MOESM5_ESM.zip › I. orientalis/Primers_Guides_neb_IO_10.csv]

Name	Sequence	Scale	Purification	Ta	Extension Time	Template Length
10MA_G1_j7_1	AGATGGAACATGTTTG	25 nmole DNA Oligo	Standard Desalting	-	-	-
10MA_G2_j7_1	TTCCATCTAGAGCCAC	25 nmole DNA Oligo	Standard Desalting	-	-	-
10MA_G1_j1_2	CAGTAATTCCTTGGTG	25 nmole DNA Oligo	Standard Desalting	-	-	-
10MA_G2_j1_2	AATTACTGGAGTTAGT	25 nmole DNA Oligo	Standard Desalting	-	-	-
10MA_G1_j2_3	TATGCGTCTGTAGAGT	25 nmole DNA Oligo	Standard Desalting	-	-	-
10MA_G2_j2_3	GACGCATAATTCCATT	25 nmole DNA Oligo	Standard Desalting	-	-	-
10MA_G1_j3_4	GAACCTCTTCACCTTT	25 nmole DNA Oligo	Standard Desalting	-	-	-
10MA_G2_j3_4	AGAGGTTCCAAGAGAA	25 nmole DNA Oligo	Standard Desalting	-	-	-
10MA_G1_j4_5	GGGTGTGGTGCATTTT	25 nmole DNA Oligo	Standard Desalting	-	-	-
10MA_G2_j4_5	CCACACCCGGAGAAAA	25 nmole DNA Oligo	Standard Desalting	-	-	-
10MA_G1_j5_6	ACATTGGAACATGTTT	25 nmole DNA Oligo	Standard Desalting	-	-	-
10MA_G2_j5_6	TCCAATGTAGGAGCAG	25 nmole DNA Oligo	Standard Desalting	-	-	-
10MA_G1_j6_7	GACGGCAAAGACAGAA	25 nmole DNA Oligo	Standard Desalting	-	-	-
10MA_G2_j6_7	TTGCCGTCAAGGAATC	25 nmole DNA Oligo	Standard Desalting	-	-	-
10MA_FP_1	CAAACATGTTCCATCTAGAGCCACCTGGGTC	25 nmole DNA Oligo	Standard Desalting	65	82.2	2763
10MA_RP_1	ACTAACTCCAGTAATTCCTTGGTGGTACGAACA	25 nmole DNA Oligo	Standard Desalting	65	82.2	2763
10MA_FP_2	CACCAAGGAATTACTGGAGTTAGTTGAAGCAT	25 nmole DNA Oligo	Standard Desalting	56	74.55	2511
10MA_RP_2	AATGGAATTATGCGTCTGTAGAGTAAAGAAA	25 nmole DNA Oligo	Standard Desalting	56	74.55	2511
10MA_FP_3	ACTCTACAGACGCATAATTCCATTTACTGAAGCA	25 nmole DNA Oligo	Standard Desalting	59	49.62	1668
10MA_RP_3	TTCTCTTGGAACCTCTTCAC	25 nmole DNA Oligo	Standard Desalting	59	49.62	1668
10MA_FP_4	AAAGGTGAAGAGGTTCCAAGAGAACATGCCAGAAGAGCTA	25 nmole DNA Oligo	Standard Desalting	59	29.16	997
10MA_RP_4	TCGTGGAACATGTTTGTACAAATATTT	25 nmole DNA Oligo	Standard Desalting	59	29.16	997
10MA_FP_5	AAAATGCACCACACCCGG	25 nmole DNA Oligo	Standard Desalting	65	53.4	1789
10MA_RP_5	CTGCTCCTACATTGGAACATGTTTGTACAAATATTTAAGTCCT	25 nmole DNA Oligo	Standard Desalting	65	53.4	1789
10MA_FP_6	AAACATGTTCCAATGTAGGAGCAGTGCCTG	25 nmole DNA Oligo	Standard Desalting	63	40.74	1382
10MA_RP_6	GATTCCTTGACGGCAAAGACAGAATCATCAGTCA	25 nmole DNA Oligo	Standard Desalting	63	40.74	1382
10MA_FP_7	TTCTGTCTTTGCCGTCAAGGAATCATTAAT	25 nmole DNA Oligo	Standard Desalting	54	31.02	1057
10MA_RP_7	GTGGCTCTAGATGGAACATGTTTGTACAA	25 nmole DNA Oligo	Standard Desalting	54	31.02	1057
