# Supplementary material for: PlasmidMaker is a versatile, automated, and high throughput end-to-end platform for plasmid construction
Source: Nat Commun. 2022 May 16;13:2697. doi: 10.1038/s41467-022-30355-y (PMC9110713; doi:10.1038/s41467-022-30355-y)
Supplement: Supplementary file 5 — Dataset 1 [file 41467_2022_30355_MOESM5_ESM.zip › I. orientalis/Primers_Guides_neb_IO_11.csv]

Name	Sequence	Scale	Purification	Ta	Extension Time	Template Length	Template_Name
11MA_G1_j6_1	TCTAGATGGAACATGT	25 nmole DNA Oligo	Standard Desalting	-	-	-
11MA_G2_j6_1	CATCTAGAGCCACCTG	25 nmole DNA Oligo	Standard Desalting	-	-	-
11MA_G1_j1_2	TCCAGTAATTCCTTGG	25 nmole DNA Oligo	Standard Desalting	-	-	-
11MA_G2_j1_2	TTACTGGAGTTAGTTG	25 nmole DNA Oligo	Standard Desalting	-	-	-
11MA_G1_j2_3	TATGCGTCTGTAGAGT	25 nmole DNA Oligo	Standard Desalting	-	-	-
11MA_G2_j2_3	GACGCATAATTCCATT	25 nmole DNA Oligo	Standard Desalting	-	-	-
11MA_G1_j3_4	GGGTGTGGTGCATTTT	25 nmole DNA Oligo	Standard Desalting	-	-	-
11MA_G2_j3_4	CCACACCCGGAGAAAA	25 nmole DNA Oligo	Standard Desalting	-	-	-
11MA_G1_j4_5	TTATGTGGAACATGTT	25 nmole DNA Oligo	Standard Desalting	-	-	-
11MA_G2_j4_5	CCACATAATTCCATTT	25 nmole DNA Oligo	Standard Desalting	-	-	-
11MA_G1_j5_6	ATCTGCCATTGTTTGG	25 nmole DNA Oligo	Standard Desalting	-	-	-
11MA_G2_j5_6	TGGCAGATCATGTTTA	25 nmole DNA Oligo	Standard Desalting	-	-	-
11MA_FP_1	ACATGTTCCATCTAGAGCCACCTGGGTC	25 nmole DNA Oligo	Standard Desalting	65	82.2	2762	Backbone
11MA_RP_1	CAACTAACTCCAGTAATTCCTTGGTGGTACGAACA	25 nmole DNA Oligo	Standard Desalting	65	82.2	2762
11MA_FP_2	CCAAGGAATTACTGGAGTTAGTTGAAGCAT	25 nmole DNA Oligo	Standard Desalting	56	74.55	2509	Backbone
11MA_RP_2	AATGGAATTATGCGTCTGTAGAGTAAAGAAA	25 nmole DNA Oligo	Standard Desalting	56	74.55	2509
11MA_FP_3	ACTCTACAGACGCATAATTCCATTTACTGAAGC	25 nmole DNA Oligo	Standard Desalting	56	78.78	2641	g697_AroZ7_ENO2t
11MA_RP_3	TCGTGGAACATGTTTGTACAA	25 nmole DNA Oligo	Standard Desalting	56	78.78	2641
11MA_FP_4	AAAATGCACCACACCCGG	25 nmole DNA Oligo	Standard Desalting	65	53.4	1790	GPM1_g853_GDC1_ENO2t
11MA_RP_4	AAATGGAATTATGTGGAACATGTTTGTACAAATATTTAAGTCCT	25 nmole DNA Oligo	Standard Desalting	65	53.4	1790
11MA_FP_5	AACATGTTCCACATAATTCCATTTACTGA	25 nmole DNA Oligo	Standard Desalting	50	18	628	g697_CAT11_ENO2t
11MA_RP_5	TAAACATGATCTGCCATTGTTTGGTTTATTTGTTT	25 nmole DNA Oligo	Standard Desalting	50	18	628
11MA_FP_6	CCAAACAATGGCAGATCATGTTTAT	25 nmole DNA Oligo	Standard Desalting	56	53.76	1813	g697_CAT11_ENO2t
11MA_RP_6	CAGGTGGCTCTAGATGGAACATGTTTGTACAA	25 nmole DNA Oligo	Standard Desalting	56	53.76	1813
