# Supplementary material for: PlasmidMaker is a versatile, automated, and high throughput end-to-end platform for plasmid construction
Source: Nat Commun. 2022 May 16;13:2697. doi: 10.1038/s41467-022-30355-y (PMC9110713; doi:10.1038/s41467-022-30355-y)
Supplement: Supplementary file 5 — Dataset 1 [file 41467_2022_30355_MOESM5_ESM.zip › I. orientalis/Primers_Guides_neb_IO_12.csv]

Name	Sequence	Scale	Purification	Ta	Extension Time	Template Length
12MA_G1_j6_1	TAGATGGAACATGTTT	25 nmole DNA Oligo	Standard Desalting	-	-	-
12MA_G2_j6_1	TCCATCTAGAGCCACC	25 nmole DNA Oligo	Standard Desalting	-	-	-
12MA_G1_j1_2	CCAGTAATTCCTTGGT	25 nmole DNA Oligo	Standard Desalting	-	-	-
12MA_G2_j1_2	ATTACTGGAGTTAGTT	25 nmole DNA Oligo	Standard Desalting	-	-	-
12MA_G1_j2_3	TATGCGTCTGTAGAGT	25 nmole DNA Oligo	Standard Desalting	-	-	-
12MA_G2_j2_3	GACGCATAATTCCATT	25 nmole DNA Oligo	Standard Desalting	-	-	-
12MA_G1_j3_4	TGGATCTTACCCGCTC	25 nmole DNA Oligo	Standard Desalting	-	-	-
12MA_G2_j3_4	AAGATCCATCATCATC	25 nmole DNA Oligo	Standard Desalting	-	-	-
12MA_G1_j4_5	GGGTGTGGTGCATTTT	25 nmole DNA Oligo	Standard Desalting	-	-	-
12MA_G2_j4_5	CCACACCCGGAGAAAA	25 nmole DNA Oligo	Standard Desalting	-	-	-
12MA_G1_j5_6	TCGACAAACTTTGGAA	25 nmole DNA Oligo	Standard Desalting	-	-	-
12MA_G2_j5_6	TTTGTCGAGTTTAGAA	25 nmole DNA Oligo	Standard Desalting	-	-	-
12MA_FP_1	AAACATGTTCCATCTAGAGCCACCTGGGTC	25 nmole DNA Oligo	Standard Desalting	65	82.2	2763
12MA_RP_1	AACTAACTCCAGTAATTCCTTGGTGGTACGAACA	25 nmole DNA Oligo	Standard Desalting	65	82.2	2763
12MA_FP_2	ACCAAGGAATTACTGGAGTTAGTTGAAGCAT	25 nmole DNA Oligo	Standard Desalting	56	74.55	2510
12MA_RP_2	AATGGAATTATGCGTCTGTAGAGTAAAGAAA	25 nmole DNA Oligo	Standard Desalting	56	74.55	2510
12MA_FP_3	ACTCTACAGACGCATAATTCCATTTACTGAAG	25 nmole DNA Oligo	Standard Desalting	53	52.38	1747
12MA_RP_3	GATGATGATGGATCTTAC	25 nmole DNA Oligo	Standard Desalting	53	52.38	1747
12MA_FP_4	GAGCGGGTAAGATCCATCATCATCATCATCATTAGATCTAACTAATGCTTTTACTAA	25 nmole DNA Oligo	Standard Desalting	54	26.4	918
12MA_RP_4	TCGTGGAACATGTTTGTACAA	25 nmole DNA Oligo	Standard Desalting	54	26.4	918
12MA_FP_5	AAAATGCACCACACCCGG	25 nmole DNA Oligo	Standard Desalting	65	53.4	1796
12MA_RP_5	TTCTAAACTCGACAAACTTTGGAACATGTTTGTACAAATATTTAAGTCCT	25 nmole DNA Oligo	Standard Desalting	65	53.4	1796
12MA_FP_6	TTCCAAAGTTTGTCGAGTTTAGA	25 nmole DNA Oligo	Standard Desalting	55	63.69	2140
12MA_RP_6	GGTGGCTCTAGATGGAACATGTTTGTACAA	25 nmole DNA Oligo	Standard Desalting	55	63.69	2140
