# Supplementary material for: PlasmidMaker is a versatile, automated, and high throughput end-to-end platform for plasmid construction
Source: Nat Commun. 2022 May 16;13:2697. doi: 10.1038/s41467-022-30355-y (PMC9110713; doi:10.1038/s41467-022-30355-y)
Supplement: Supplementary file 5 — Dataset 1 [file 41467_2022_30355_MOESM5_ESM.zip › I. orientalis/Primers_Guides_neb_IO_14.csv]

Name	Sequence	Scale	Purification	Ta	Extension Time	Template Length	Template_name
15MA_G1_j5_1	TAGATGGAACATGTTT	25 nmole DNA Oligo	Standard Desalting	-	-	-
15MA_G2_j5_1	TCCATCTAGAGCCACC	25 nmole DNA Oligo	Standard Desalting	-	-	-
15MA_G1_j1_2	TGATTTATCTTCGTTT	25 nmole DNA Oligo	Standard Desalting	-	-	-
15MA_G2_j1_2	ATAAATCATGTCGAAA	25 nmole DNA Oligo	Standard Desalting	-	-	-
15MA_G1_j2_3	ATGATGTTTCAAACGT	25 nmole DNA Oligo	Standard Desalting	-	-	-
15MA_G2_j2_3	AACATCATGAAAACTG	25 nmole DNA Oligo	Standard Desalting	-	-	-
15MA_G1_j3_4	GGGTGTGGTGCATTTT	25 nmole DNA Oligo	Standard Desalting	-	-	-
15MA_G2_j3_4	CCACACCCGGAGAAAA	25 nmole DNA Oligo	Standard Desalting	-	-	-
15MA_G1_j4_5	TCGACAAACTTTGGAA	25 nmole DNA Oligo	Standard Desalting	-	-	-
15MA_G2_j4_5	TTTGTCGAGTTTAGAA	25 nmole DNA Oligo	Standard Desalting	-	-	-
15MA_FP_1	AAACATGTTCCATCTAGAGCCACCTGGGTC	25 nmole DNA Oligo	Standard Desalting	66	78	2628	Backbone
15MA_RP_1	TTTCGACATGATTTATCTTCGTTTCCTGCAGGTTTTTG	25 nmole DNA Oligo	Standard Desalting	66	78	2628
15MA_FP_2	AAACGAAGATAAATCATGTCGAAAGC	25 nmole DNA Oligo	Standard Desalting	55	78.75	2654	Backbone
15MA_RP_2	CAGTTTTCATGATGTTTCAAACGTCTGTAGAGTAAAGAA	25 nmole DNA Oligo	Standard Desalting	55	78.75	2654
15MA_FP_3	ACGTTTGAAACATCATGAAAACT	25 nmole DNA Oligo	Standard Desalting	55	78.78	2632	TEFp_AroZ7_ENO2t
15MA_RP_3	TCGTGGAACATGTTTGTACAA	25 nmole DNA Oligo	Standard Desalting	55	78.78	2632
15MA_FP_4	AAAATGCACCACACCCGG	25 nmole DNA Oligo	Standard Desalting	65	53.4	1796	GPM1_g853_GDC1_ENO2t
15MA_RP_4	TTCTAAACTCGACAAACTTTGGAACATGTTTGTACAAATATTTAAGTCCT	25 nmole DNA Oligo	Standard Desalting	65	53.4	1796
15MA_FP_5	TTCCAAAGTTTGTCGAGTTTAGA	25 nmole DNA Oligo	Standard Desalting	55	63.69	2140	g31_CAT11_ENO2t
15MA_RP_5	GGTGGCTCTAGATGGAACATGTTTGTACAA	25 nmole DNA Oligo	Standard Desalting	55	63.69	2140
