# Supplementary material for: PlasmidMaker is a versatile, automated, and high throughput end-to-end platform for plasmid construction
Source: Nat Commun. 2022 May 16;13:2697. doi: 10.1038/s41467-022-30355-y (PMC9110713; doi:10.1038/s41467-022-30355-y)
Supplement: Supplementary file 5 — Dataset 1 [file 41467_2022_30355_MOESM5_ESM.zip › I. orientalis/Primers_Guides_neb_IO_16.csv]

Name	Sequence	Scale	Purification	Ta	Extension Time	Template Length	Template_Name
17MA_G1_j5_1	TAGATGGAACATGTTT	25 nmole DNA Oligo	Standard Desalting	-	-	-
17MA_G2_j5_1	TCCATCTAGAGCCACC	25 nmole DNA Oligo	Standard Desalting	-	-	-
17MA_G1_j1_2	TTATCTTCGTTTCCTG	25 nmole DNA Oligo	Standard Desalting	-	-	-
17MA_G2_j1_2	GAAGATAAATCATGTC	25 nmole DNA Oligo	Standard Desalting	-	-	-
17MA_G1_j2_3	ACTTCGTCTGTAGAGT	25 nmole DNA Oligo	Standard Desalting	-	-	-
17MA_G2_j2_3	GACGAAGTTTGTCGAG	25 nmole DNA Oligo	Standard Desalting	-	-	-
17MA_G1_j3_4	GGGTGTGGTGCATTTT	25 nmole DNA Oligo	Standard Desalting	-	-	-
17MA_G2_j3_4	CCACACCCGGAGAAAA	25 nmole DNA Oligo	Standard Desalting	-	-	-
17MA_G1_j4_5	AACTTTGGAACATGTT	25 nmole DNA Oligo	Standard Desalting	-	-	-
17MA_G2_j4_5	CCAAAGTTTGTCGAGT	25 nmole DNA Oligo	Standard Desalting	-	-	-
17MA_FP_1	AAACATGTTCCATCTAGAGCCACCTGGGTC	25 nmole DNA Oligo	Standard Desalting	66	78	2624	Backbone
17MA_RP_1	GACATGATTTATCTTCGTTTCCTGCAGGTTTTTG	25 nmole DNA Oligo	Standard Desalting	66	78	2624
17MA_FP_2	CAGGAAACGAAGATAAATCATGTCGAAAGC	25 nmole DNA Oligo	Standard Desalting	55	78.75	2649	Backbone
17MA_RP_2	CTCGACAAACTTCGTCTGTAGAGTAAAGAA	25 nmole DNA Oligo	Standard Desalting	55	78.75	2649
17MA_FP_3	ACTCTACAGACGAAGTTTGTCGAGTTTAGA	25 nmole DNA Oligo	Standard Desalting	55	70.71	2372	g31_AroZ7_ENO2t
17MA_RP_3	TCGTGGAACATGTTTGTACAA	25 nmole DNA Oligo	Standard Desalting	55	70.71	2372
17MA_FP_4	AAAATGCACCACACCCGG	25 nmole DNA Oligo	Standard Desalting	65	53.4	1790	GPM1_g853_GDC1_ENO2t
17MA_RP_4	ACTCGACAAACTTTGGAACATGTTTGTACAAATATTTAAGTCCT	25 nmole DNA Oligo	Standard Desalting	65	53.4	1790
17MA_FP_5	AACATGTTCCAAAGTTTGTCGAGTTTAGA	25 nmole DNA Oligo	Standard Desalting	55	63.69	2146	g31_CAT11_ENO2t
17MA_RP_5	GGTGGCTCTAGATGGAACATGTTTGTACAA	25 nmole DNA Oligo	Standard Desalting	55	63.69	2146
