# Supplementary material for: PlasmidMaker is a versatile, automated, and high throughput end-to-end platform for plasmid construction
Source: Nat Commun. 2022 May 16;13:2697. doi: 10.1038/s41467-022-30355-y (PMC9110713; doi:10.1038/s41467-022-30355-y)
Supplement: Supplementary file 5 — Dataset 1 [file 41467_2022_30355_MOESM5_ESM.zip › I. orientalis/Primers_Guides_neb_IO_17.csv]

Name	Sequence	Scale	Purification	Ta	Extension Time	Template Length
18MA_G1_j6_1	CGTGATGAAAAGGACC	25 nmole DNA Oligo	Standard Desalting	-	-	-
18MA_G2_j6_1	TCATCACGTGCTATAA	25 nmole DNA Oligo	Standard Desalting	-	-	-
18MA_G1_j1_2	TCCAGTAATTCCTTGG	25 nmole DNA Oligo	Standard Desalting	-	-	-
18MA_G2_j1_2	TTACTGGAGTTAGTTG	25 nmole DNA Oligo	Standard Desalting	-	-	-
18MA_G1_j2_3	GCGTCTGTAGAGTAAA	25 nmole DNA Oligo	Standard Desalting	-	-	-
18MA_G2_j2_3	ACAGACGCGAAAAATG	25 nmole DNA Oligo	Standard Desalting	-	-	-
18MA_G1_j3_4	TTATGTGGAACATGTT	25 nmole DNA Oligo	Standard Desalting	-	-	-
18MA_G2_j3_4	CCACATAATTCCATTT	25 nmole DNA Oligo	Standard Desalting	-	-	-
18MA_G1_j4_5	ATGATGGATCTTACCC	25 nmole DNA Oligo	Standard Desalting	-	-	-
18MA_G2_j4_5	TCCATCATCATCATCA	25 nmole DNA Oligo	Standard Desalting	-	-	-
18MA_G1_j5_6	TTCGTGGAACATGTTT	25 nmole DNA Oligo	Standard Desalting	-	-	-
18MA_G2_j5_6	TCCACGAAAAATGCAC	25 nmole DNA Oligo	Standard Desalting	-	-	-
18MA_FP_1	GGTCCTTTTCATCACGTG	25 nmole DNA Oligo	Standard Desalting	61	82.2	2738
18MA_RP_1	CAACTAACTCCAGTAATTCCTTGGTGGTACG	25 nmole DNA Oligo	Standard Desalting	61	82.2	2738
18MA_FP_2	CCAAGGAATTACTGGAGTTAGTTGAAGCAT	25 nmole DNA Oligo	Standard Desalting	56	74.55	2506
18MA_RP_2	CATTTTTCGCGTCTGTAGAGTAAAGAAA	25 nmole DNA Oligo	Standard Desalting	56	74.55	2506
18MA_FP_3	TTTACTCTACAGACGCGAAAAATGCACCACACC	25 nmole DNA Oligo	Standard Desalting	61	53.4	1808
18MA_RP_3	AAATGGAATTATGTGGAACATGTTTGTACAAATATTTAAGT	25 nmole DNA Oligo	Standard Desalting	61	53.4	1808
18MA_FP_4	AACATGTTCCACATAATTCCATTTACTGAAGC	25 nmole DNA Oligo	Standard Desalting	56	52.38	1750
18MA_RP_4	TGATGATGATGATGGATC	25 nmole DNA Oligo	Standard Desalting	56	52.38	1750
18MA_FP_5	GGGTAAGATCCATCATCATCATCATCATTAGATCTAACTAATGCTTTTACTAA	25 nmole DNA Oligo	Standard Desalting	54	26.4	923
18MA_RP_5	GTGCATTTTTCGTGGAACATGTTTGTACAA	25 nmole DNA Oligo	Standard Desalting	54	26.4	923
18MA_FP_6	AAACATGTTCCACGAAAAATGCACCACACC	25 nmole DNA Oligo	Standard Desalting	61	59.34	2004
18MA_RP_6	CAGGTGGCTCTAGATGGAACATGTTTGTACAAATATTTAAGT	25 nmole DNA Oligo	Standard Desalting	61	59.34	2004
