# Supplementary material for: PlasmidMaker is a versatile, automated, and high throughput end-to-end platform for plasmid construction
Source: Nat Commun. 2022 May 16;13:2697. doi: 10.1038/s41467-022-30355-y (PMC9110713; doi:10.1038/s41467-022-30355-y)
Supplement: Supplementary file 5 — Dataset 1 [file 41467_2022_30355_MOESM5_ESM.zip › I. orientalis/Primers_Guides_neb_IO_18.csv]

Name	Sequence	Scale	Purification	Ta	Extension Time	Template Length
19MA_G1_j6_1	CGTGATGAAAAGGACC	25 nmole DNA Oligo	Standard Desalting	-	-	-
19MA_G2_j6_1	TCATCACGTGCTATAA	25 nmole DNA Oligo	Standard Desalting	-	-	-
19MA_G1_j1_2	TCCAGTAATTCCTTGG	25 nmole DNA Oligo	Standard Desalting	-	-	-
19MA_G2_j1_2	TTACTGGAGTTAGTTG	25 nmole DNA Oligo	Standard Desalting	-	-	-
19MA_G1_j2_3	TCTGTAGAGTAAAGAA	25 nmole DNA Oligo	Standard Desalting	-	-	-
19MA_G2_j2_3	TCTACAGACGCGAAAA	25 nmole DNA Oligo	Standard Desalting	-	-	-
19MA_G1_j3_4	TGTTTCAAATGGAACA	25 nmole DNA Oligo	Standard Desalting	-	-	-
19MA_G2_j3_4	TTGAAACATCATGAAA	25 nmole DNA Oligo	Standard Desalting	-	-	-
19MA_G1_j4_5	TCTCATAGCTCTTCTG	25 nmole DNA Oligo	Standard Desalting	-	-	-
19MA_G2_j4_5	CTATGAGAGGATTAGA	25 nmole DNA Oligo	Standard Desalting	-	-	-
19MA_G1_j5_6	TTCGTGGAACATGTTT	25 nmole DNA Oligo	Standard Desalting	-	-	-
19MA_G2_j5_6	TCCACGAAAAATGCAC	25 nmole DNA Oligo	Standard Desalting	-	-	-
19MA_FP_1	GGTCCTTTTCATCACGTG	25 nmole DNA Oligo	Standard Desalting	61	82.2	2738
19MA_RP_1	CAACTAACTCCAGTAATTCCTTGGTGGTACG	25 nmole DNA Oligo	Standard Desalting	61	82.2	2738
19MA_FP_2	CCAAGGAATTACTGGAGTTAGTTGAAGCAT	25 nmole DNA Oligo	Standard Desalting	56	74.55	2503
19MA_RP_2	TTTTCGCGTCTGTAGAGTAAAGAAA	25 nmole DNA Oligo	Standard Desalting	56	74.55	2503
19MA_FP_3	TTCTTTACTCTACAGACGCGAAAAATGCACCACACC	25 nmole DNA Oligo	Standard Desalting	61	53.4	1815
19MA_RP_3	TTTCATGATGTTTCAAATGGAACATGTTTGTACAAATATTTAAGT	25 nmole DNA Oligo	Standard Desalting	61	53.4	1815
19MA_FP_4	TGTTCCATTTGAAACATCATGAAAACTGT	25 nmole DNA Oligo	Standard Desalting	59	49.62	1668
19MA_RP_4	GCATGTTCTCTTGGAACCTCTTCAC	25 nmole DNA Oligo	Standard Desalting	59	49.62	1668
19MA_FP_5	CAGAAGAGCTATGAGAGG	25 nmole DNA Oligo	Standard Desalting	57	29.16	977
19MA_RP_5	GTGCATTTTTCGTGGAACATGTTTGTACAAA	25 nmole DNA Oligo	Standard Desalting	57	29.16	977
19MA_FP_6	AAACATGTTCCACGAAAAATGCACCACACC	25 nmole DNA Oligo	Standard Desalting	61	59.34	2004
19MA_RP_6	CAGGTGGCTCTAGATGGAACATGTTTGTACAAATATTTAAGT	25 nmole DNA Oligo	Standard Desalting	61	59.34	2004
