# Supplementary material for: PlasmidMaker is a versatile, automated, and high throughput end-to-end platform for plasmid construction
Source: Nat Commun. 2022 May 16;13:2697. doi: 10.1038/s41467-022-30355-y (PMC9110713; doi:10.1038/s41467-022-30355-y)
Supplement: Supplementary file 5 — Dataset 1 [file 41467_2022_30355_MOESM5_ESM.zip › I. orientalis/Primers_Guides_neb_IO_2.csv]

Name	Sequence	Scale	Purification	Ta	Extension Time	Template Length
2MA_G1_j7_1	GAAAAGGACCCAGGTG	25 nmole DNA Oligo	Standard Desalting	-	-	-
2MA_G2_j7_1	TCCTTTTCATCACGTG	25 nmole DNA Oligo	Standard Desalting	-	-	-
2MA_G1_j1_2	CAGTAATTCCTTGGTG	25 nmole DNA Oligo	Standard Desalting	-	-	-
2MA_G2_j1_2	AATTACTGGAGTTAGT	25 nmole DNA Oligo	Standard Desalting	-	-	-
2MA_G1_j2_3	GATGTTTCAAACGTCT	25 nmole DNA Oligo	Standard Desalting	-	-	-
2MA_G2_j2_3	GAAACATCATGAAAAC	25 nmole DNA Oligo	Standard Desalting	-	-	-
2MA_G1_j3_4	CCTGTCGCCAAAACTG	25 nmole DNA Oligo	Standard Desalting	-	-	-
2MA_G2_j3_4	GCGACAGGTTACAAGG	25 nmole DNA Oligo	Standard Desalting	-	-	-
2MA_G1_j4_5	GGGTGTGGTGCATTTT	25 nmole DNA Oligo	Standard Desalting	-	-	-
2MA_G2_j4_5	CCACACCCGGAGAAAA	25 nmole DNA Oligo	Standard Desalting	-	-	-
2MA_G1_j5_6	ACATTGGAACATGTTT	25 nmole DNA Oligo	Standard Desalting	-	-	-
2MA_G2_j5_6	TCCAATGTAGGAGCAG	25 nmole DNA Oligo	Standard Desalting	-	-	-
2MA_G1_j6_7	TCTTGAATGTGCTATG	25 nmole DNA Oligo	Standard Desalting	-	-	-
2MA_G2_j6_7	ATTCAAGAGAATGGCA	25 nmole DNA Oligo	Standard Desalting	-	-	-
2MA_FP_1	CACCTGGGTCCTTTTCAT	25 nmole DNA Oligo	Standard Desalting	61	82.2	2742
2MA_RP_1	ACTAACTCCAGTAATTCCTTGGTGGTACG	25 nmole DNA Oligo	Standard Desalting	61	82.2	2742
2MA_FP_2	CACCAAGGAATTACTGGAGTTAGTTGAAGCAT	25 nmole DNA Oligo	Standard Desalting	56	74.55	2518
2MA_RP_2	GTTTTCATGATGTTTCAAACGTCTGTAGAGTAAAGAAA	25 nmole DNA Oligo	Standard Desalting	56	74.55	2518
2MA_FP_3	AGACGTTTGAAACATCATGAAAACTGTTTCACCC	25 nmole DNA Oligo	Standard Desalting	67	47.4	1596
2MA_RP_3	CCTTGTAACCTGTCGCCAAAACTGCGTCG	25 nmole DNA Oligo	Standard Desalting	67	47.4	1596
2MA_FP_4	CAGTTTTGGCGACAGGTTACAAGGGTACCTG	25 nmole DNA Oligo	Standard Desalting	59	31.38	1062
2MA_RP_4	TCGTGGAACATGTTTGTACAAATATTT	25 nmole DNA Oligo	Standard Desalting	59	31.38	1062
2MA_FP_5	AAAATGCACCACACCCGG	25 nmole DNA Oligo	Standard Desalting	65	53.4	1789
2MA_RP_5	CTGCTCCTACATTGGAACATGTTTGTACAAATATTTAAGTCCT	25 nmole DNA Oligo	Standard Desalting	65	53.4	1789
2MA_FP_6	AAACATGTTCCAATGTAGGAGCAGTGCCTG	25 nmole DNA Oligo	Standard Desalting	63	18.03	619
2MA_RP_6	TGCCATTCTCTTGAATGTGCTATGCTATATATATTATAAGT	25 nmole DNA Oligo	Standard Desalting	63	18.03	619
2MA_FP_7	CATAGCACATTCAAGAGAATGGCAGATCATGTTTAT	25 nmole DNA Oligo	Standard Desalting	56	53.76	1818
2MA_RP_7	GCTCTAGATGGAACATGTTTGTACAA	25 nmole DNA Oligo	Standard Desalting	56	53.76	1818
