# Supplementary material for: PlasmidMaker is a versatile, automated, and high throughput end-to-end platform for plasmid construction
Source: Nat Commun. 2022 May 16;13:2697. doi: 10.1038/s41467-022-30355-y (PMC9110713; doi:10.1038/s41467-022-30355-y)
Supplement: Supplementary file 5 — Dataset 1 [file 41467_2022_30355_MOESM5_ESM.zip › I. orientalis/Primers_Guides_neb_IO_20.csv]

Name	Sequence	Scale	Purification	Ta	Extension Time	Template Length	Template_Name
21MA_G1_j10_1	TCCTATGATAATAATA	25 nmole DNA Oligo	Standard Desalting	-	-	-
21MA_G2_j10_1	TCATAGGATCCACAAG	25 nmole DNA Oligo	Standard Desalting	-	-	-
21MA_G1_j1_2	CACATATCTCGAGGAT	25 nmole DNA Oligo	Standard Desalting	-	-	-
21MA_G2_j1_2	GATATGTGATCTAGAG	25 nmole DNA Oligo	Standard Desalting	-	-	-
21MA_G1_j2_3	GCGTTCTAGAAAGCTT	25 nmole DNA Oligo	Standard Desalting	-	-	-
21MA_G2_j2_3	TAGAACGCGTAAACAG	25 nmole DNA Oligo	Standard Desalting	-	-	-
21MA_G1_j3_4	TGACAAACAAACTACT	25 nmole DNA Oligo	Standard Desalting	-	-	-
21MA_G2_j3_4	GTTTGTCAAGGATGGC	25 nmole DNA Oligo	Standard Desalting	-	-	-
21MA_G1_j4_5	ATGTCATCATTTAAAT	25 nmole DNA Oligo	Standard Desalting	-	-	-
21MA_G2_j4_5	GATGACATCTGAATGT	25 nmole DNA Oligo	Standard Desalting	-	-	-
21MA_G1_j5_6	CTTCTACTTTGGAACT	25 nmole DNA Oligo	Standard Desalting	-	-	-
21MA_G2_j5_6	AGTAGAAGCCTCTCTT	25 nmole DNA Oligo	Standard Desalting	-	-	-
21MA_G1_j6_7	CAAATGCTTGTCTGGT	25 nmole DNA Oligo	Standard Desalting	-	-	-
21MA_G2_j6_7	AGCATTTGAACACGAT	25 nmole DNA Oligo	Standard Desalting	-	-	-
21MA_G1_j7_8	TAAATCTAACTAATGC	25 nmole DNA Oligo	Standard Desalting	-	-	-
21MA_G2_j7_8	TAGATTTAAAGGGCAG	25 nmole DNA Oligo	Standard Desalting	-	-	-
21MA_G1_j8_9	TGCCATCTAAGTTAGC	25 nmole DNA Oligo	Standard Desalting	-	-	-
21MA_G2_j8_9	AGATGGCATTGTGTTT	25 nmole DNA Oligo	Standard Desalting	-	-	-
21MA_G1_j9_10	CGATTGTATGTGTATT	25 nmole DNA Oligo	Standard Desalting	-	-	-
21MA_G2_j9_10	TACAATCGATCGTTGA	25 nmole DNA Oligo	Standard Desalting	-	-	-
21MA_FP_1	TATTATTATCATAGGATCCACAAGCCCGTCA	25 nmole DNA Oligo	Standard Desalting	67	53.25	1809	Assembled_MA
21MA_RP_1	CTCTAGATCACATATCTCGAGGATCGCTTGCCTGTAACTTACAC	25 nmole DNA Oligo	Standard Desalting	67	53.25	1809
21MA_FP_2	ATCCTCGAGATATGTGATCTA	25 nmole DNA Oligo	Standard Desalting	53	53.94	1813	Assembled_MA
21MA_RP_2	CTGTTTACGCGTTCTAGAAAGCTTGAATTC	25 nmole DNA Oligo	Standard Desalting	53	53.94	1813
21MA_FP_3	AAGCTTTCTAGAACGCGTAAACAGGGAAGG	25 nmole DNA Oligo	Standard Desalting	65	16.47	566	Assembled_MA
21MA_RP_3	GCCATCCTTGACAAACAAACTACTTTATTAAAGCG	25 nmole DNA Oligo	Standard Desalting	65	16.47	566
21MA_FP_4	AGTAGTTTGTTTGTCAAGGATGGCGTCATACAAAGAA	25 nmole DNA Oligo	Standard Desalting	57	23.67	822	Assembled_MA
21MA_RP_4	ACATTCAGATGTCATCATTTAAATCTGTTTAAATAAGCA	25 nmole DNA Oligo	Standard Desalting	57	23.67	822
21MA_FP_5	ATTTAAATGATGACATCTGAATGTAAAATG	25 nmole DNA Oligo	Standard Desalting	55	35.25	1196	Assembled_MA
21MA_RP_5	AAGAGAGGCTTCTACTTTGGAACTTCCAA	25 nmole DNA Oligo	Standard Desalting	55	35.25	1196
21MA_FP_6	AGTTCCAAAGTAGAAGCCTCTCTTGAATCAG	25 nmole DNA Oligo	Standard Desalting	58	11.16	389	Assembled_MA
21MA_RP_6	ATCGTGTTCAAATGCTTGTCTG	25 nmole DNA Oligo	Standard Desalting	58	11.16	389
21MA_FP_7	ACCAGACAAGCATTTGAACACGATCGTGGAACATGTTT	25 nmole DNA Oligo	Standard Desalting	59	26.58	917	Assembled_MA
21MA_RP_7	CTGCCCTTTAAATCTAACTAATGCTTTTACTAAATATCTAG	25 nmole DNA Oligo	Standard Desalting	59	26.58	917
21MA_FP_8	GCATTAGTTAGATTTAAAGGGCAGCACTTAA	25 nmole DNA Oligo	Standard Desalting	58	33.12	1124	Assembled_MA
21MA_RP_8	AAACACAATGCCATCTAAGTTAGCA	25 nmole DNA Oligo	Standard Desalting	58	33.12	1124
21MA_FP_9	GCTAACTTAGATGGCATTGTGTTTGTGTTGGGGGT	25 nmole DNA Oligo	Standard Desalting	64	17.79	620	Assembled_MA
21MA_RP_9	TCAACGATCGATTGTATGTGTATTGTATTAAGTGTGTATTGTC	25 nmole DNA Oligo	Standard Desalting	64	17.79	620
21MA_FP_10	AATACACATACAATCGATCGTTGATTTAACCT	25 nmole DNA Oligo	Standard Desalting	55	48.69	1648	Assembled_MA
21MA_RP_10	CTTGTGGATCCTATGATAATAATAATAATAATAATAATAATAATAATAATAATAAATC	25 nmole DNA Oligo	Standard Desalting	55	48.69	1648
