# Supplementary material for: PlasmidMaker is a versatile, automated, and high throughput end-to-end platform for plasmid construction
Source: Nat Commun. 2022 May 16;13:2697. doi: 10.1038/s41467-022-30355-y (PMC9110713; doi:10.1038/s41467-022-30355-y)
Supplement: Supplementary file 5 — Dataset 1 [file 41467_2022_30355_MOESM5_ESM.zip › I. orientalis/Primers_Guides_neb_IO_21.csv]

Name	Sequence	Scale	Purification	Ta	Extension Time	Template Length	Template_Name
22MA_G1_j8_1	TCCTATGATAATAATA	25 nmole DNA Oligo	Standard Desalting	-	-	-
22MA_G2_j8_1	TCATAGGATCCACAAG	25 nmole DNA Oligo	Standard Desalting	-	-	-
22MA_G1_j1_2	CACATATCTCGAGGAT	25 nmole DNA Oligo	Standard Desalting	-	-	-
22MA_G2_j1_2	GATATGTGATCTAGAG	25 nmole DNA Oligo	Standard Desalting	-	-	-
22MA_G1_j2_3	GCGTTCTAGAAAGCTT	25 nmole DNA Oligo	Standard Desalting	-	-	-
22MA_G2_j2_3	TAGAACGCGTAAACAG	25 nmole DNA Oligo	Standard Desalting	-	-	-
22MA_G1_j3_4	TGACAAACAAACTACT	25 nmole DNA Oligo	Standard Desalting	-	-	-
22MA_G2_j3_4	GTTTGTCAAGGATGGC	25 nmole DNA Oligo	Standard Desalting	-	-	-
22MA_G1_j4_5	ATGTCATCATTTAAAT	25 nmole DNA Oligo	Standard Desalting	-	-	-
22MA_G2_j4_5	GATGACATCTGAATGT	25 nmole DNA Oligo	Standard Desalting	-	-	-
22MA_G1_j5_6	CAAATGCTTGTCTGGT	25 nmole DNA Oligo	Standard Desalting	-	-	-
22MA_G2_j5_6	AGCATTTGAACACGAT	25 nmole DNA Oligo	Standard Desalting	-	-	-
22MA_G1_j6_7	TAAATCTAACTAATGC	25 nmole DNA Oligo	Standard Desalting	-	-	-
22MA_G2_j6_7	TAGATTTAAAGGGCAG	25 nmole DNA Oligo	Standard Desalting	-	-	-
22MA_G1_j7_8	CGATTGTATGTGTATT	25 nmole DNA Oligo	Standard Desalting	-	-	-
22MA_G2_j7_8	TACAATCGATCGTTGA	25 nmole DNA Oligo	Standard Desalting	-	-	-
22MA_FP_1	TATTATTATCATAGGATCCACAAGCCCGTCA	25 nmole DNA Oligo	Standard Desalting	67	53.25	1809	Assembled_MA
22MA_RP_1	CTCTAGATCACATATCTCGAGGATCGCTTGCCTGTAACTTACAC	25 nmole DNA Oligo	Standard Desalting	67	53.25	1809
22MA_FP_2	ATCCTCGAGATATGTGATCTA	25 nmole DNA Oligo	Standard Desalting	53	53.94	1813	Assembled_MA
22MA_RP_2	CTGTTTACGCGTTCTAGAAAGCTTGAATTC	25 nmole DNA Oligo	Standard Desalting	53	53.94	1813
22MA_FP_3	AAGCTTTCTAGAACGCGTAAACAGGGAAGG	25 nmole DNA Oligo	Standard Desalting	65	16.47	566	Assembled_MA
22MA_RP_3	GCCATCCTTGACAAACAAACTACTTTATTAAAGCG	25 nmole DNA Oligo	Standard Desalting	65	16.47	566
22MA_FP_4	AGTAGTTTGTTTGTCAAGGATGGCGTCATACAAAGAA	25 nmole DNA Oligo	Standard Desalting	57	23.67	822	Assembled_MA
22MA_RP_4	ACATTCAGATGTCATCATTTAAATCTGTTTAAATAAGCA	25 nmole DNA Oligo	Standard Desalting	57	23.67	822
22MA_FP_5	ATTTAAATGATGACATCTGAATGTAAAATGA	25 nmole DNA Oligo	Standard Desalting	57	46.41	1561	Assembled_MA
22MA_RP_5	ATCGTGTTCAAATGCTTGTCTG	25 nmole DNA Oligo	Standard Desalting	57	46.41	1561
22MA_FP_6	ACCAGACAAGCATTTGAACACGATCGTGGAACATGTTT	25 nmole DNA Oligo	Standard Desalting	59	26.58	917	Assembled_MA
22MA_RP_6	CTGCCCTTTAAATCTAACTAATGCTTTTACTAAATATCTAG	25 nmole DNA Oligo	Standard Desalting	59	26.58	917
22MA_FP_7	GCATTAGTTAGATTTAAAGGGCAGCACTTAA	25 nmole DNA Oligo	Standard Desalting	58	50.91	1720	Assembled_MA
22MA_RP_7	TCAACGATCGATTGTATGTGTATTGTATTAAGTGT	25 nmole DNA Oligo	Standard Desalting	58	50.91	1720
22MA_FP_8	AATACACATACAATCGATCGTTGATTTAACCT	25 nmole DNA Oligo	Standard Desalting	55	48.69	1648	Assembled_MA
22MA_RP_8	CTTGTGGATCCTATGATAATAATAATAATAATAATAATAATAATAATAATAATAAATC	25 nmole DNA Oligo	Standard Desalting	55	48.69	1648
