# Supplementary material for: PlasmidMaker is a versatile, automated, and high throughput end-to-end platform for plasmid construction
Source: Nat Commun. 2022 May 16;13:2697. doi: 10.1038/s41467-022-30355-y (PMC9110713; doi:10.1038/s41467-022-30355-y)
Supplement: Supplementary file 5 — Dataset 1 [file 41467_2022_30355_MOESM5_ESM.zip › I. orientalis/Primers_Guides_neb_IO_3.csv]

Name	Sequence	Scale	Purification	Ta	Extension Time	Template Length
3MA_G1_j6_1	GAAAAGGACCCAGGTG	25 nmole DNA Oligo	Standard Desalting	-	-	-
3MA_G2_j6_1	TCCTTTTCATCACGTG	25 nmole DNA Oligo	Standard Desalting	-	-	-
3MA_G1_j1_2	CCAGTAATTCCTTGGT	25 nmole DNA Oligo	Standard Desalting	-	-	-
3MA_G2_j1_2	ATTACTGGAGTTAGTT	25 nmole DNA Oligo	Standard Desalting	-	-	-
3MA_G1_j2_3	GTAAAGAAACTTCTCG	25 nmole DNA Oligo	Standard Desalting	-	-	-
3MA_G2_j2_3	TTCTTTACTCTACAGA	25 nmole DNA Oligo	Standard Desalting	-	-	-
3MA_G1_j3_4	CCTCTTCACCTTTAGC	25 nmole DNA Oligo	Standard Desalting	-	-	-
3MA_G2_j3_4	TGAAGAGGTTCCAAGA	25 nmole DNA Oligo	Standard Desalting	-	-	-
3MA_G1_j4_5	GGGTGTGGTGCATTTT	25 nmole DNA Oligo	Standard Desalting	-	-	-
3MA_G2_j4_5	CCACACCCGGAGAAAA	25 nmole DNA Oligo	Standard Desalting	-	-	-
3MA_G1_j5_6	GAATTATGTGGAACAT	25 nmole DNA Oligo	Standard Desalting	-	-	-
3MA_G2_j5_6	CATAATTCCATTTACT	25 nmole DNA Oligo	Standard Desalting	-	-	-
3MA_FP_1	CACCTGGGTCCTTTTCAT	25 nmole DNA Oligo	Standard Desalting	61	82.2	2743
3MA_RP_1	AACTAACTCCAGTAATTCCTTGGTGGTACG	25 nmole DNA Oligo	Standard Desalting	61	82.2	2743
3MA_FP_2	ACCAAGGAATTACTGGAGTTAGTTGAAGCAT	25 nmole DNA Oligo	Standard Desalting	57	74.55	2496
3MA_RP_2	TCTGTAGAGTAAAGAAACTTC	25 nmole DNA Oligo	Standard Desalting	57	74.55	2496
3MA_FP_3	CGAGAAGTTTCTTTACTCTACAGACGTTTGAAACATCATGAAAACTGTTT	25 nmole DNA Oligo	Standard Desalting	60	49.62	1679
3MA_RP_3	TCTTGGAACCTCTTCACC	25 nmole DNA Oligo	Standard Desalting	60	49.62	1679
3MA_FP_4	GCTAAAGGTGAAGAGGTTCCAAGAGAACATGCCAGAAGAGCTA	25 nmole DNA Oligo	Standard Desalting	59	29.16	1000
3MA_RP_4	TCGTGGAACATGTTTGTACAAATATTT	25 nmole DNA Oligo	Standard Desalting	59	29.16	1000
3MA_FP_5	AAAATGCACCACACCCGG	25 nmole DNA Oligo	Standard Desalting	65	53.4	1793
3MA_RP_5	AGTAAATGGAATTATGTGGAACATGTTTGTACAAATATTTAAGTCCT	25 nmole DNA Oligo	Standard Desalting	65	53.4	1793
3MA_FP_6	ATGTTCCACATAATTCCATTTACTGAAGC	25 nmole DNA Oligo	Standard Desalting	56	71.76	2408
3MA_RP_6	GCTCTAGATGGAACATGTTTGTACAA	25 nmole DNA Oligo	Standard Desalting	56	71.76	2408
