# Supplementary material for: PlasmidMaker is a versatile, automated, and high throughput end-to-end platform for plasmid construction
Source: Nat Commun. 2022 May 16;13:2697. doi: 10.1038/s41467-022-30355-y (PMC9110713; doi:10.1038/s41467-022-30355-y)
Supplement: Supplementary file 5 — Dataset 1 [file 41467_2022_30355_MOESM5_ESM.zip › I. orientalis/Primers_Guides_neb_IO_4.csv]

Name	Sequence	Scale	Purification	Ta	Extension Time	Template Length
4MA_G1_j7_1	GATGGAACATGTTTGT	25 nmole DNA Oligo	Standard Desalting	-	-	-
4MA_G2_j7_1	GTTCCATCTAGAGCCA	25 nmole DNA Oligo	Standard Desalting	-	-	-
4MA_G1_j1_2	CTCCAGTAATTCCTTG	25 nmole DNA Oligo	Standard Desalting	-	-	-
4MA_G2_j1_2	TACTGGAGTTAGTTGA	25 nmole DNA Oligo	Standard Desalting	-	-	-
4MA_G1_j2_3	TCTGTAGAGTAAAGAA	25 nmole DNA Oligo	Standard Desalting	-	-	-
4MA_G2_j2_3	TCTACAGACGCGAAAA	25 nmole DNA Oligo	Standard Desalting	-	-	-
4MA_G1_j3_4	TCAATTGGAACATGTT	25 nmole DNA Oligo	Standard Desalting	-	-	-
4MA_G2_j3_4	CCAATTGATTTAACCT	25 nmole DNA Oligo	Standard Desalting	-	-	-
4MA_G1_j4_5	TCTCATAGCTCTTCTG	25 nmole DNA Oligo	Standard Desalting	-	-	-
4MA_G2_j4_5	CTATGAGAGGATTAGA	25 nmole DNA Oligo	Standard Desalting	-	-	-
4MA_G1_j5_6	ACATTGGAACATGTTT	25 nmole DNA Oligo	Standard Desalting	-	-	-
4MA_G2_j5_6	TCCAATGTAGGAGCAG	25 nmole DNA Oligo	Standard Desalting	-	-	-
4MA_G1_j6_7	CCATCTCTTGAATGTG	25 nmole DNA Oligo	Standard Desalting	-	-	-
4MA_G2_j6_7	AGAGATGGCAGATCAT	25 nmole DNA Oligo	Standard Desalting	-	-	-
4MA_FP_1	ACAAACATGTTCCATCTAGAGCCACCTGGGTC	25 nmole DNA Oligo	Standard Desalting	65	82.2	2767
4MA_RP_1	TCAACTAACTCCAGTAATTCCTTGGTGGTACGAACA	25 nmole DNA Oligo	Standard Desalting	65	82.2	2767
4MA_FP_2	CAAGGAATTACTGGAGTTAGTTGAAGCAT	25 nmole DNA Oligo	Standard Desalting	56	74.55	2502
4MA_RP_2	TTTTCGCGTCTGTAGAGTAAAGAAA	25 nmole DNA Oligo	Standard Desalting	56	74.55	2502
4MA_FP_3	TTCTTTACTCTACAGACGCGAAAAATGCACCACACC	25 nmole DNA Oligo	Standard Desalting	61	53.4	1811
4MA_RP_3	AGGTTAAATCAATTGGAACATGTTTGTACAAATATTTAAGT	25 nmole DNA Oligo	Standard Desalting	61	53.4	1811
4MA_FP_4	AACATGTTCCAATTGATTTAACCTGATCCAAAAGG	25 nmole DNA Oligo	Standard Desalting	62	46.5	1582
4MA_RP_4	TCTAATCCTCTCATAGCTCTTCTGGCATGTTCTCTTGGA	25 nmole DNA Oligo	Standard Desalting	62	46.5	1582
4MA_FP_5	CAGAAGAGCTATGAGAGGATT	25 nmole DNA Oligo	Standard Desalting	56	28.86	977
4MA_RP_5	CTGCTCCTACATTGGAACATGTTTGTACAA	25 nmole DNA Oligo	Standard Desalting	56	28.86	977
4MA_FP_6	AAACATGTTCCAATGTAGGAGCAGTGCCTG	25 nmole DNA Oligo	Standard Desalting	63	18.0	624
4MA_RP_6	ATGATCTGCCATCTCTTGAATGTGCTATGCTATATATATTATAAGT	25 nmole DNA Oligo	Standard Desalting	63	18.0	624
4MA_FP_7	CACATTCAAGAGATGGCAGATCATGTTTAT	25 nmole DNA Oligo	Standard Desalting	56	53.76	1814
4MA_RP_7	TGGCTCTAGATGGAACATGTTTGTACAA	25 nmole DNA Oligo	Standard Desalting	56	53.76	1814
