# Supplementary material for: PlasmidMaker is a versatile, automated, and high throughput end-to-end platform for plasmid construction
Source: Nat Commun. 2022 May 16;13:2697. doi: 10.1038/s41467-022-30355-y (PMC9110713; doi:10.1038/s41467-022-30355-y)
Supplement: Supplementary file 5 — Dataset 1 [file 41467_2022_30355_MOESM5_ESM.zip › I. orientalis/Primers_Guides_neb_IO_5.csv]

Name	Sequence	Scale	Purification	Ta	Extension Time	Template Length	Template_Name
5MA_G1_j5_1	GAAAAGGACCCAGGTG	25 nmole DNA Oligo	Standard Desalting	-	-	-
5MA_G2_j5_1	TCCTTTTCATCACGTG	25 nmole DNA Oligo	Standard Desalting	-	-	-
5MA_G1_j1_2	TGATTTATCTTCGTTT	25 nmole DNA Oligo	Standard Desalting	-	-	-
5MA_G2_j1_2	ATAAATCATGTCGAAA	25 nmole DNA Oligo	Standard Desalting	-	-	-
5MA_G1_j2_3	AATCGTCTGTAGAGTA	25 nmole DNA Oligo	Standard Desalting	-	-	-
5MA_G2_j2_3	AGACGATTGATTTAAC	25 nmole DNA Oligo	Standard Desalting	-	-	-
5MA_G1_j3_4	GGGTGTGGTGCATTTT	25 nmole DNA Oligo	Standard Desalting	-	-	-
5MA_G2_j3_4	CCACACCCGGAGAAAA	25 nmole DNA Oligo	Standard Desalting	-	-	-
5MA_G1_j4_5	GAATTATGTGGAACAT	25 nmole DNA Oligo	Standard Desalting	-	-	-
5MA_G2_j4_5	CATAATTCCATTTACT	25 nmole DNA Oligo	Standard Desalting	-	-	-
5MA_FP_1	CACCTGGGTCCTTTTCAT	25 nmole DNA Oligo	Standard Desalting	63	78	2608	Backbone
5MA_RP_1	TTTCGACATGATTTATCTTCGTTTCCTGCAGGTT	25 nmole DNA Oligo	Standard Desalting	63	78	2608
5MA_FP_2	AAACGAAGATAAATCATGTCGAAAGC	25 nmole DNA Oligo	Standard Desalting	55	78.75	2644	Backbone
5MA_RP_2	GTTAAATCAATCGTCTGTAGAGTAAAGAA	25 nmole DNA Oligo	Standard Desalting	55	78.75	2644
5MA_FP_3	TACTCTACAGACGATTGATTTAACCTGATCC	25 nmole DNA Oligo	Standard Desalting	54	75.36	2528	TDHp_AroZ7_ENO2t
5MA_RP_3	TCGTGGAACATGTTTGTACAA	25 nmole DNA Oligo	Standard Desalting	54	75.36	2528
5MA_FP_4	AAAATGCACCACACCCGG	25 nmole DNA Oligo	Standard Desalting	65	53.4	1793	GPM1_g853_GDC1_ENO2t
5MA_RP_4	AGTAAATGGAATTATGTGGAACATGTTTGTACAAATATTTAAGTCCT	25 nmole DNA Oligo	Standard Desalting	65	53.4	1793
5MA_FP_5	ATGTTCCACATAATTCCATTTACTGAAGC	25 nmole DNA Oligo	Standard Desalting	56	71.76	2408	g697_CAT11_ENO2t
5MA_RP_5	GCTCTAGATGGAACATGTTTGTACAA	25 nmole DNA Oligo	Standard Desalting	56	71.76	2408
