# Supplementary material for: PlasmidMaker is a versatile, automated, and high throughput end-to-end platform for plasmid construction
Source: Nat Commun. 2022 May 16;13:2697. doi: 10.1038/s41467-022-30355-y (PMC9110713; doi:10.1038/s41467-022-30355-y)
Supplement: Supplementary file 5 — Dataset 1 [file 41467_2022_30355_MOESM5_ESM.zip › I. orientalis/Primers_Guides_neb_IO_7.csv]

Name	Sequence	Scale	Purification	Ta	Extension Time	Template Length
7MA_G1_j5_1	GATGGAACATGTTTGT	25 nmole DNA Oligo	Standard Desalting	-	-	-
7MA_G2_j5_1	GTTCCATCTAGAGCCA	25 nmole DNA Oligo	Standard Desalting	-	-	-
7MA_G1_j1_2	TCCAGTAATTCCTTGG	25 nmole DNA Oligo	Standard Desalting	-	-	-
7MA_G2_j1_2	TTACTGGAGTTAGTTG	25 nmole DNA Oligo	Standard Desalting	-	-	-
7MA_G1_j2_3	CGCGTCTGTAGAGTAA	25 nmole DNA Oligo	Standard Desalting	-	-	-
7MA_G2_j2_3	CAGACGCGAAAAATGC	25 nmole DNA Oligo	Standard Desalting	-	-	-
7MA_G1_j3_4	TTCGTGGAACATGTTT	25 nmole DNA Oligo	Standard Desalting	-	-	-
7MA_G2_j3_4	TCCACGAAAAATGCAC	25 nmole DNA Oligo	Standard Desalting	-	-	-
7MA_G1_j4_5	TACATTGGAACATGTT	25 nmole DNA Oligo	Standard Desalting	-	-	-
7MA_G2_j4_5	CCAATGTAGGAGCAGT	25 nmole DNA Oligo	Standard Desalting	-	-	-
7MA_FP_1	ACAAACATGTTCCATCTAGAGCCACCTGGGTC	25 nmole DNA Oligo	Standard Desalting	65	82.2	2766
7MA_RP_1	CAACTAACTCCAGTAATTCCTTGGTGGTACGAACA	25 nmole DNA Oligo	Standard Desalting	65	82.2	2766
7MA_FP_2	CCAAGGAATTACTGGAGTTAGTTGAAGCAT	25 nmole DNA Oligo	Standard Desalting	56	74.55	2507
7MA_RP_2	GCATTTTTCGCGTCTGTAGAGTAAAGAAA	25 nmole DNA Oligo	Standard Desalting	56	74.55	2507
7MA_FP_3	TTACTCTACAGACGCGAAAAATGCACCACACC	25 nmole DNA Oligo	Standard Desalting	61	66.36	2238
7MA_RP_3	GTGCATTTTTCGTGGAACATGTTTGTACAAATATTTAAGT	25 nmole DNA Oligo	Standard Desalting	61	66.36	2238
7MA_FP_4	AAACATGTTCCACGAAAAATGCACCACACC	25 nmole DNA Oligo	Standard Desalting	61	53.4	1805
7MA_RP_4	ACTGCTCCTACATTGGAACATGTTTGTACAAATATTTAAGT	25 nmole DNA Oligo	Standard Desalting	61	53.4	1805
7MA_FP_5	AACATGTTCCAATGTAGGAGCAGTGCCTG	25 nmole DNA Oligo	Standard Desalting	64	71.76	2413
7MA_RP_5	TGGCTCTAGATGGAACATGTTTGTACAAATATTTAAGTCC	25 nmole DNA Oligo	Standard Desalting	64	71.76	2413
