# Supplementary material for: PlasmidMaker is a versatile, automated, and high throughput end-to-end platform for plasmid construction
Source: Nat Commun. 2022 May 16;13:2697. doi: 10.1038/s41467-022-30355-y (PMC9110713; doi:10.1038/s41467-022-30355-y)
Supplement: Supplementary file 5 — Dataset 1 [file 41467_2022_30355_MOESM5_ESM.zip › I. orientalis/Primers_Guides_neb_IO_9.csv]

Name	Sequence	Scale	Purification	Ta	Extension Time	Template Length	Template_Name
9MA_G1_j5_1	CGTGATGAAAAGGACC	25 nmole DNA Oligo	Standard Desalting	-	-	-
9MA_G2_j5_1	TCATCACGTGCTATAA	25 nmole DNA Oligo	Standard Desalting	-	-	-
9MA_G1_j1_2	TTATCTTCGTTTCCTG	25 nmole DNA Oligo	Standard Desalting	-	-	-
9MA_G2_j1_2	GAAGATAAATCATGTC	25 nmole DNA Oligo	Standard Desalting	-	-	-
9MA_G1_j2_3	GCGTCTGTAGAGTAAA	25 nmole DNA Oligo	Standard Desalting	-	-	-
9MA_G2_j2_3	ACAGACGCGAAAAATG	25 nmole DNA Oligo	Standard Desalting	-	-	-
9MA_G1_j3_4	TTCGTGGAACATGTTT	25 nmole DNA Oligo	Standard Desalting	-	-	-
9MA_G2_j3_4	TCCACGAAAAATGCAC	25 nmole DNA Oligo	Standard Desalting	-	-	-
9MA_G1_j4_5	CGACAAACTTTGGAAC	25 nmole DNA Oligo	Standard Desalting	-	-	-
9MA_G2_j4_5	GTTTGTCGAGTTTAGA	25 nmole DNA Oligo	Standard Desalting	-	-	-
9MA_FP_1	GGTCCTTTTCATCACGTG	25 nmole DNA Oligo	Standard Desalting	61	78	2598	Backbone
9MA_RP_1	GACATGATTTATCTTCGTTTCCTGCAGGTT	25 nmole DNA Oligo	Standard Desalting	61	78	2598
9MA_FP_2	CAGGAAACGAAGATAAATCATGTCGAAAGC	25 nmole DNA Oligo	Standard Desalting	55	78.75	2646	Backbone
9MA_RP_2	CATTTTTCGCGTCTGTAGAGTAAAGAA	25 nmole DNA Oligo	Standard Desalting	55	78.75	2646
9MA_FP_3	TTTACTCTACAGACGCGAAAAATGCACCACACC	25 nmole DNA Oligo	Standard Desalting	61	66.36	2239	GPM1_g853_AroZ7_ENO2t
9MA_RP_3	GTGCATTTTTCGTGGAACATGTTTGTACAAATATTTAAGT	25 nmole DNA Oligo	Standard Desalting	61	66.36	2239
9MA_FP_4	AAACATGTTCCACGAAAAATGCACCACACC	25 nmole DNA Oligo	Standard Desalting	61	53.4	1810	GPM1_g853_GDC1_ENO2t
9MA_RP_4	TCTAAACTCGACAAACTTTGGAACATGTTTGTACAAATATTTAAGT	25 nmole DNA Oligo	Standard Desalting	61	53.4	1810
9MA_FP_5	GTTCCAAAGTTTGTCGAGTTTAGA	25 nmole DNA Oligo	Standard Desalting	55	63.69	2143	g31_CAT11_ENO2t
9MA_RP_5	CAGGTGGCTCTAGATGGAACATGTTTGTACAA	25 nmole DNA Oligo	Standard Desalting	55	63.69	2143
