# Supplementary material for: PlasmidMaker is a versatile, automated, and high throughput end-to-end platform for plasmid construction
Source: Nat Commun. 2022 May 16;13:2697. doi: 10.1038/s41467-022-30355-y (PMC9110713; doi:10.1038/s41467-022-30355-y)
Supplement: Supplementary file 5 — Dataset 1 [file 41467_2022_30355_MOESM5_ESM.zip › S. cerevisiae/Primers_Guides_neb_SC_13.csv]

Name	Sequence	Scale	Purification	Ta	Extension Time	Template Length
13SC_G1_j8_1	CGCGCGAATACATGGG	25 nmole DNA Oligo	Standard Desalting	-	-	-
13SC_G2_j8_1	TTCGCGCGTTTCGGTG	25 nmole DNA Oligo	Standard Desalting	-	-	-
13SC_G1_j1_2	AAAAGCTGGAGCTCCA	25 nmole DNA Oligo	Standard Desalting	-	-	-
13SC_G2_j1_2	CAGCTTTTGTTCCCTT	25 nmole DNA Oligo	Standard Desalting	-	-	-
13SC_G1_j2_3	GAAAGGGCCTCGTGAT	25 nmole DNA Oligo	Standard Desalting	-	-	-
13SC_G2_j2_3	GCCCTTTCGTCCCTTG	25 nmole DNA Oligo	Standard Desalting	-	-	-
13SC_G1_j3_4	AAGAGACATTTTGTAA	25 nmole DNA Oligo	Standard Desalting	-	-	-
13SC_G2_j3_4	TGTCTCTTCCTAAGGA	25 nmole DNA Oligo	Standard Desalting	-	-	-
13SC_G1_j4_5	AATTCGCTTAGTCCTT	25 nmole DNA Oligo	Standard Desalting	-	-	-
13SC_G2_j4_5	AGCGAATTTCTTATGA	25 nmole DNA Oligo	Standard Desalting	-	-	-
13SC_G1_j5_6	GCAGGCATTTGCTCGG	25 nmole DNA Oligo	Standard Desalting	-	-	-
13SC_G2_j5_6	ATGCCTGCAAATCGCT	25 nmole DNA Oligo	Standard Desalting	-	-	-
13SC_G1_j6_7	GCCGTGAGACGACATT	25 nmole DNA Oligo	Standard Desalting	-	-	-
13SC_G2_j6_7	CTCACGGCTCCCATGA	25 nmole DNA Oligo	Standard Desalting	-	-	-
13SC_G1_j7_8	AAAGCTCTAAGCAACG	25 nmole DNA Oligo	Standard Desalting	-	-	-
13SC_G2_j7_8	AGAGCTTTTGATTAAG	25 nmole DNA Oligo	Standard Desalting	-	-	-
13SC_FP_1	CCCATGTATTCGCGCGTTTCGGTGATG	25 nmole DNA Oligo	Standard Desalting	70	63.6	2136
13SC_RP_1	AAGGGAACAAAAGCTGGAGCTCCACCG	25 nmole DNA Oligo	Standard Desalting	70	63.6	2136
13SC_FP_2	TGGAGCTCCAGCTTTTGTTCCCTTTAGTGAGGGTTAATTGCG	25 nmole DNA Oligo	Standard Desalting	68	67.92	2286
13SC_RP_2	CAAGGGACGAAAGGGCCTCGTGA	25 nmole DNA Oligo	Standard Desalting	68	67.92	2286
13SC_FP_3	ATCACGAGGCCCTTTCGTCCCTTGCCAACAGGGAGTT	25 nmole DNA Oligo	Standard Desalting	64	21.0	736
13SC_RP_3	TCCTTAGGAAGAGACATTTTGTAATTAAAACTTAGATTAGATTGCTATGCTTT	25 nmole DNA Oligo	Standard Desalting	64	21.0	736
13SC_FP_4	TTACAAAATGTCTCTTCCTAAGGAT	25 nmole DNA Oligo	Standard Desalting	54	42.93	1453
13SC_RP_4	TCATAAGAAATTCGCTTAGTCCTTCTTGATCAA	25 nmole DNA Oligo	Standard Desalting	54	42.93	1453
13SC_FP_5	AAGGACTAAGCGAATTTCTTATGATTTATGATTTTTATTATTAAATAAGT	25 nmole DNA Oligo	Standard Desalting	62	6.75	225
13SC_RP_5	AGCGATTTGCAGGCATTT	25 nmole DNA Oligo	Standard Desalting	62	6.75	225
13SC_FP_6	CCGAGCAAATGCCTGCAAATCGCTCCCCATTTCCCTTGCCAACAGGGAGTT	25 nmole DNA Oligo	Standard Desalting	64	21.0	756
13SC_RP_6	TCATGGGAGCCGTGAGACGACATTTTGTAATTAAAACTTAGATTAGATTGCTATGCTTT	25 nmole DNA Oligo	Standard Desalting	64	21.0	756
13SC_FP_7	AATGTCGTCTCACGGCTCC	25 nmole DNA Oligo	Standard Desalting	66	52.2	1755
13SC_RP_7	CTTAATCAAAAGCTCTAAGCAACGATAGCTTCGGAC	25 nmole DNA Oligo	Standard Desalting	66	52.2	1755
13SC_FP_8	CGTTGCTTAGAGCTTTTGATTAAGCCTTC	25 nmole DNA Oligo	Standard Desalting	58	6.75	250
13SC_RP_8	CACCGAAACGCGCGAATACATGGGTGACCAAAA	25 nmole DNA Oligo	Standard Desalting	58	6.75	250
