# Supplementary material for: PlasmidMaker is a versatile, automated, and high throughput end-to-end platform for plasmid construction
Source: Nat Commun. 2022 May 16;13:2697. doi: 10.1038/s41467-022-30355-y (PMC9110713; doi:10.1038/s41467-022-30355-y)
Supplement: Supplementary file 5 — Dataset 1 [file 41467_2022_30355_MOESM5_ESM.zip › S. cerevisiae/Primers_Guides_neb_SC_14.csv]

Name	Sequence	Scale	Purification	Ta	Extension Time	Template Length
14SC_G1_j8_1	GTCATCACCGAAACGC	25 nmole DNA Oligo	Standard Desalting	-	-	-
14SC_G2_j8_1	GTGATGACGGTGAAAA	25 nmole DNA Oligo	Standard Desalting	-	-	-
14SC_G1_j1_2	AACAAAAGCTGGAGCT	25 nmole DNA Oligo	Standard Desalting	-	-	-
14SC_G2_j1_2	CTTTTGTTCCCTTTAG	25 nmole DNA Oligo	Standard Desalting	-	-	-
14SC_G1_j2_3	AAGAACTCCCTGTTGG	25 nmole DNA Oligo	Standard Desalting	-	-	-
14SC_G2_j2_3	GAGTTCTTCAGAGACA	25 nmole DNA Oligo	Standard Desalting	-	-	-
14SC_G1_j3_4	TCCTTAGGAAGAGACA	25 nmole DNA Oligo	Standard Desalting	-	-	-
14SC_G2_j3_4	CCTAAGGATTTCCTCT	25 nmole DNA Oligo	Standard Desalting	-	-	-
14SC_G1_j4_5	TCGCTTAGTCCTTCTT	25 nmole DNA Oligo	Standard Desalting	-	-	-
14SC_G2_j4_5	CTAAGCGAATTTCTTA	25 nmole DNA Oligo	Standard Desalting	-	-	-
14SC_G1_j5_6	ACAAAGCACGAAGAAA	25 nmole DNA Oligo	Standard Desalting	-	-	-
14SC_G2_j5_6	TGCTTTGTGATAAAGT	25 nmole DNA Oligo	Standard Desalting	-	-	-
14SC_G1_j6_7	GACATTTTGATTTGCT	25 nmole DNA Oligo	Standard Desalting	-	-	-
14SC_G2_j6_7	AAAATGTCGTCTCACG	25 nmole DNA Oligo	Standard Desalting	-	-	-
14SC_G1_j7_8	AGCTCTAAGCAACGAT	25 nmole DNA Oligo	Standard Desalting	-	-	-
14SC_G2_j7_8	TTAGAGCTTTTGATTA	25 nmole DNA Oligo	Standard Desalting	-	-	-
14SC_FP_1	GCGTTTCGGTGATGACGG	25 nmole DNA Oligo	Standard Desalting	67	63.6	2126
14SC_RP_1	CTAAAGGGAACAAAAGCTGGAGCTCCACC	25 nmole DNA Oligo	Standard Desalting	67	63.6	2126
14SC_FP_2	AGCTCCAGCTTTTGTTCCCTTTAGTGAGGGTTAATTGCG	25 nmole DNA Oligo	Standard Desalting	68	67.92	2283
14SC_RP_2	CAAGGGACGAAAGGGCCTCGTGA	25 nmole DNA Oligo	Standard Desalting	68	67.92	2283
14SC_FP_3	CCAACAGGGAGTTCTTCA	25 nmole DNA Oligo	Standard Desalting	60	21.0	696
14SC_RP_3	TTTTGTAATTAAAACTTAGATTAGATTGCTATG	25 nmole DNA Oligo	Standard Desalting	60	21.0	696
14SC_FP_4	TGTCTCTTCCTAAGGATT	25 nmole DNA Oligo	Standard Desalting	55	42.93	1442
14SC_RP_4	TAAGAAATTCGCTTAGTCCTTCTTGATCAAA	25 nmole DNA Oligo	Standard Desalting	55	42.93	1442
14SC_FP_5	AAGAAGGACTAAGCGAATTTCTTATGATTTATGATTTTTATTATT	25 nmole DNA Oligo	Standard Desalting	60	6.75	257
14SC_RP_5	ACTTTATCACAAAGCACGAAGAAATGGGGAGCGATTTG	25 nmole DNA Oligo	Standard Desalting	60	6.75	257
14SC_FP_6	TTTCTTCGTGCTTTGTGATAAA	25 nmole DNA Oligo	Standard Desalting	55	21.0	717
14SC_RP_6	CGTGAGACGACATTTTGATTTGCTTTTATCTTTTTT	25 nmole DNA Oligo	Standard Desalting	55	21.0	717
14SC_FP_7	AGCAAATCAAAATGTCGTCTCACGGCTCC	25 nmole DNA Oligo	Standard Desalting	66	52.2	1763
14SC_RP_7	TAATCAAAAGCTCTAAGCAACGATAGCTTCGGAC	25 nmole DNA Oligo	Standard Desalting	66	52.2	1763
14SC_FP_8	ATCGTTGCTTAGAGCTTTTGATTAAGCCTTC	25 nmole DNA Oligo	Standard Desalting	58	6.75	241
14SC_RP_8	GCGAATACATGGGTGACCAAAA	25 nmole DNA Oligo	Standard Desalting	58	6.75	241
