# Supplementary material for: PlasmidMaker is a versatile, automated, and high throughput end-to-end platform for plasmid construction
Source: Nat Commun. 2022 May 16;13:2697. doi: 10.1038/s41467-022-30355-y (PMC9110713; doi:10.1038/s41467-022-30355-y)
Supplement: Supplementary file 5 — Dataset 1 [file 41467_2022_30355_MOESM5_ESM.zip › S. cerevisiae/Primers_Guides_neb_SC_18.csv]

Name	Sequence	Scale	Purification	Ta	Extension Time	Template Length
18SC_G1_j8_1	GTCATCACCGAAACGC	25 nmole DNA Oligo	Standard Desalting	-	-	-
18SC_G2_j8_1	GTGATGACGGTGAAAA	25 nmole DNA Oligo	Standard Desalting	-	-	-
18SC_G1_j1_2	AACAAAAGCTGGAGCT	25 nmole DNA Oligo	Standard Desalting	-	-	-
18SC_G2_j1_2	CTTTTGTTCCCTTTAG	25 nmole DNA Oligo	Standard Desalting	-	-	-
18SC_G1_j2_3	GCACGAAGACGAAAGG	25 nmole DNA Oligo	Standard Desalting	-	-	-
18SC_G2_j2_3	CTTCGTGCTTTGTGAT	25 nmole DNA Oligo	Standard Desalting	-	-	-
18SC_G1_j3_4	TCCTTAGGAAGAGACA	25 nmole DNA Oligo	Standard Desalting	-	-	-
18SC_G2_j3_4	CCTAAGGATTTCCTCT	25 nmole DNA Oligo	Standard Desalting	-	-	-
18SC_G1_j4_5	TCGCTTAGTCCTTCTT	25 nmole DNA Oligo	Standard Desalting	-	-	-
18SC_G2_j4_5	CTAAGCGAATTTCTTA	25 nmole DNA Oligo	Standard Desalting	-	-	-
18SC_G1_j5_6	AAGAACTCCCTGTTGG	25 nmole DNA Oligo	Standard Desalting	-	-	-
18SC_G2_j5_6	GAGTTCTTCAGAGACA	25 nmole DNA Oligo	Standard Desalting	-	-	-
18SC_G1_j6_7	AGATTGCTATGCTTTC	25 nmole DNA Oligo	Standard Desalting	-	-	-
18SC_G2_j6_7	AGCAATCTAATCTAAG	25 nmole DNA Oligo	Standard Desalting	-	-	-
18SC_G1_j7_8	AAGCTCTAAGCAACGA	25 nmole DNA Oligo	Standard Desalting	-	-	-
18SC_G2_j7_8	TAGAGCTTTTGATTAA	25 nmole DNA Oligo	Standard Desalting	-	-	-
18SC_FP_1	GCGTTTCGGTGATGACGG	25 nmole DNA Oligo	Standard Desalting	67	63.6	2126
18SC_RP_1	CTAAAGGGAACAAAAGCTGGAGCTCCACC	25 nmole DNA Oligo	Standard Desalting	67	63.6	2126
18SC_FP_2	AGCTCCAGCTTTTGTTCCCTTTAGTGAGGGTTAATTGCG	25 nmole DNA Oligo	Standard Desalting	68	67.92	2293
18SC_RP_2	ATCACAAAGCACGAAGACGAAAGGGCCTCGTGA	25 nmole DNA Oligo	Standard Desalting	68	67.92	2293
18SC_FP_3	CCTTTCGTCTTCGTGCTTTGTGATAAA	25 nmole DNA Oligo	Standard Desalting	55	21.0	710
18SC_RP_3	TTTTGATTTGCTTTTATCTTTTTT	25 nmole DNA Oligo	Standard Desalting	55	21.0	710
18SC_FP_4	TGTCTCTTCCTAAGGATT	25 nmole DNA Oligo	Standard Desalting	55	42.93	1442
18SC_RP_4	TAAGAAATTCGCTTAGTCCTTCTTGATCAAA	25 nmole DNA Oligo	Standard Desalting	55	42.93	1442
18SC_FP_5	AAGAAGGACTAAGCGAATTTCTTATGATTTATGATTTTTATTATT	25 nmole DNA Oligo	Standard Desalting	60	6.75	242
18SC_RP_5	CAAGGGAAATGGGGAGCGATTTG	25 nmole DNA Oligo	Standard Desalting	60	6.75	242
18SC_FP_6	CCAACAGGGAGTTCTTCA	25 nmole DNA Oligo	Standard Desalting	61	21.0	682
18SC_RP_6	CTTAGATTAGATTGCTATGCTTTCT	25 nmole DNA Oligo	Standard Desalting	61	21.0	682
18SC_FP_7	GAAAGCATAGCAATCTAATCTAAGTTTTAATTACAAAATGTCGTCTCACGGCTCC	25 nmole DNA Oligo	Standard Desalting	66	52.2	1790
18SC_RP_7	TTAATCAAAAGCTCTAAGCAACGATAGCTTCGGAC	25 nmole DNA Oligo	Standard Desalting	66	52.2	1790
18SC_FP_8	TCGTTGCTTAGAGCTTTTGATTAAGCCTTC	25 nmole DNA Oligo	Standard Desalting	58	6.75	240
18SC_RP_8	GCGAATACATGGGTGACCAAAA	25 nmole DNA Oligo	Standard Desalting	58	6.75	240
