# Supplementary material for: PlasmidMaker is a versatile, automated, and high throughput end-to-end platform for plasmid construction
Source: Nat Commun. 2022 May 16;13:2697. doi: 10.1038/s41467-022-30355-y (PMC9110713; doi:10.1038/s41467-022-30355-y)
Supplement: Supplementary file 5 — Dataset 1 [file 41467_2022_30355_MOESM5_ESM.zip › S. cerevisiae/Primers_Guides_neb_SC_19.csv]

Name	Sequence	Scale	Purification	Ta	Extension Time	Template Length
19SC_G1_j8_1	CACCGAAACGCGCGAA	25 nmole DNA Oligo	Standard Desalting	-	-	-
19SC_G2_j8_1	TTTCGGTGATGACGGT	25 nmole DNA Oligo	Standard Desalting	-	-	-
19SC_G1_j1_2	GAACAAAAGCTGGAGC	25 nmole DNA Oligo	Standard Desalting	-	-	-
19SC_G2_j1_2	TTTTGTTCCCTTTAGT	25 nmole DNA Oligo	Standard Desalting	-	-	-
19SC_G1_j2_3	GCCTCGTGATACGCCT	25 nmole DNA Oligo	Standard Desalting	-	-	-
19SC_G2_j2_3	CACGAGGCCCTTTCGT	25 nmole DNA Oligo	Standard Desalting	-	-	-
19SC_G1_j3_4	AATCCTTAGGAAGAGA	25 nmole DNA Oligo	Standard Desalting	-	-	-
19SC_G2_j3_4	TAAGGATTTCCTCTGG	25 nmole DNA Oligo	Standard Desalting	-	-	-
19SC_G1_j4_5	TTCGCTTAGTCCTTCT	25 nmole DNA Oligo	Standard Desalting	-	-	-
19SC_G2_j4_5	TAAGCGAATTTCTTAT	25 nmole DNA Oligo	Standard Desalting	-	-	-
19SC_G1_j5_6	GCAGGCATTTGCTCGG	25 nmole DNA Oligo	Standard Desalting	-	-	-
19SC_G2_j5_6	ATGCCTGCAAATCGCT	25 nmole DNA Oligo	Standard Desalting	-	-	-
19SC_G1_j6_7	AGACGACATTTTGATT	25 nmole DNA Oligo	Standard Desalting	-	-	-
19SC_G2_j6_7	TGTCGTCTCACGGCTC	25 nmole DNA Oligo	Standard Desalting	-	-	-
19SC_G1_j7_8	AAGCAACGATAGCTTC	25 nmole DNA Oligo	Standard Desalting	-	-	-
19SC_G2_j7_8	CGTTGCTTAGAGCTTT	25 nmole DNA Oligo	Standard Desalting	-	-	-
19SC_FP_1	TTCGCGCGTTTCGGTGATG	25 nmole DNA Oligo	Standard Desalting	70	63.6	2132
19SC_RP_1	ACTAAAGGGAACAAAAGCTGGAGCTCCACCG	25 nmole DNA Oligo	Standard Desalting	70	63.6	2132
19SC_FP_2	GCTCCAGCTTTTGTTCCCTTTAGTGAGGGTTAATTGC	25 nmole DNA Oligo	Standard Desalting	66	67.92	2276
19SC_RP_2	ACGAAAGGGCCTCGTGAT	25 nmole DNA Oligo	Standard Desalting	66	67.92	2276
19SC_FP_3	AGGCGTATCACGAGGCCCTTTCGTCTTCGTGCTTTGTGATAAA	25 nmole DNA Oligo	Standard Desalting	55	21.0	728
19SC_RP_3	CATTTTGATTTGCTTTTATCTTTTTT	25 nmole DNA Oligo	Standard Desalting	55	21.0	728
19SC_FP_4	TCTCTTCCTAAGGATTTC	25 nmole DNA Oligo	Standard Desalting	54	42.93	1441
19SC_RP_4	ATAAGAAATTCGCTTAGTCCTTCTTGATCAA	25 nmole DNA Oligo	Standard Desalting	54	42.93	1441
19SC_FP_5	AGAAGGACTAAGCGAATTTCTTATGATTTATGATTTTTATTATTAAATAAGT	25 nmole DNA Oligo	Standard Desalting	62	6.75	227
19SC_RP_5	AGCGATTTGCAGGCATTT	25 nmole DNA Oligo	Standard Desalting	62	6.75	227
19SC_FP_6	CCGAGCAAATGCCTGCAAATCGCTCCCCATTTCTTCGTGCTTTGTGATAAA	25 nmole DNA Oligo	Standard Desalting	55	21.0	750
19SC_RP_6	GAGCCGTGAGACGACATTTTGATTTGCTTTTATCTTTTTT	25 nmole DNA Oligo	Standard Desalting	55	21.0	750
19SC_FP_7	AATCAAAATGTCGTCTCACGGCTCC	25 nmole DNA Oligo	Standard Desalting	66	52.2	1753
19SC_RP_7	AAAGCTCTAAGCAACGATAGCTTCGGAC	25 nmole DNA Oligo	Standard Desalting	66	52.2	1753
19SC_FP_8	GAAGCTATCGTTGCTTAGAGCTTTTGATTAAGCCTTC	25 nmole DNA Oligo	Standard Desalting	58	6.75	266
19SC_RP_8	ACCGTCATCACCGAAACGCGCGAATACATGGGTGACCAAAA	25 nmole DNA Oligo	Standard Desalting	58	6.75	266
