# Supplementary material for: PlasmidMaker is a versatile, automated, and high throughput end-to-end platform for plasmid construction
Source: Nat Commun. 2022 May 16;13:2697. doi: 10.1038/s41467-022-30355-y (PMC9110713; doi:10.1038/s41467-022-30355-y)
Supplement: Supplementary file 5 — Dataset 1 [file 41467_2022_30355_MOESM5_ESM.zip › S. cerevisiae/Primers_Guides_neb_SC_25.csv]

Name	Sequence	Scale	Purification	Ta	Extension Time	Template Length
25SC_G1_j8_1	CGCGCGAATACATGGG	25 nmole DNA Oligo	Standard Desalting	-	-	-
25SC_G2_j8_1	TTCGCGCGTTTCGGTG	25 nmole DNA Oligo	Standard Desalting	-	-	-
25SC_G1_j1_2	AACAAAAGCTGGAGCT	25 nmole DNA Oligo	Standard Desalting	-	-	-
25SC_G2_j1_2	CTTTTGTTCCCTTTAG	25 nmole DNA Oligo	Standard Desalting	-	-	-
25SC_G1_j2_3	GACGAAAGGGCCTCGT	25 nmole DNA Oligo	Standard Desalting	-	-	-
25SC_G2_j2_3	CTTTCGTCTGTTGTTA	25 nmole DNA Oligo	Standard Desalting	-	-	-
25SC_G1_j3_4	AGAGACATCGCTGGAT	25 nmole DNA Oligo	Standard Desalting	-	-	-
25SC_G2_j3_4	ATGTCTCTTCCTAAGG	25 nmole DNA Oligo	Standard Desalting	-	-	-
25SC_G1_j4_5	TTCGCTTAGTCCTTCT	25 nmole DNA Oligo	Standard Desalting	-	-	-
25SC_G2_j4_5	TAAGCGAATTTCTTAT	25 nmole DNA Oligo	Standard Desalting	-	-	-
25SC_G1_j5_6	GCAGGCATTTGCTCGG	25 nmole DNA Oligo	Standard Desalting	-	-	-
25SC_G2_j5_6	ATGCCTGCAAATCGCT	25 nmole DNA Oligo	Standard Desalting	-	-	-
25SC_G1_j6_7	GCCGTGAGACGACATC	25 nmole DNA Oligo	Standard Desalting	-	-	-
25SC_G2_j6_7	CTCACGGCTCCCATGA	25 nmole DNA Oligo	Standard Desalting	-	-	-
25SC_G1_j7_8	AAAAGCTCTAAGCAAC	25 nmole DNA Oligo	Standard Desalting	-	-	-
25SC_G2_j7_8	GAGCTTTTGATTAAGC	25 nmole DNA Oligo	Standard Desalting	-	-	-
25SC_FP_1	CCCATGTATTCGCGCGTTTCGGTGATG	25 nmole DNA Oligo	Standard Desalting	70	63.6	2139
25SC_RP_1	CTAAAGGGAACAAAAGCTGGAGCTCCACCG	25 nmole DNA Oligo	Standard Desalting	70	63.6	2139
25SC_FP_2	AGCTCCAGCTTTTGTTCCCTTTAGTGAGGGTTAATTGCG	25 nmole DNA Oligo	Standard Desalting	68	67.92	2286
25SC_RP_2	TAACAACAGACGAAAGGGCCTCGTGA	25 nmole DNA Oligo	Standard Desalting	68	67.92	2286
25SC_FP_3	ACGAGGCCCTTTCGTCTGTTGTTATCCGATACAACC	25 nmole DNA Oligo	Standard Desalting	60	20.97	731
25SC_RP_3	CCTTAGGAAGAGACATCGCTGGATATGCCTAGAA	25 nmole DNA Oligo	Standard Desalting	60	20.97	731
25SC_FP_4	ATCCAGCGATGTCTCTTCCTAAGGAT	25 nmole DNA Oligo	Standard Desalting	54	42.93	1452
25SC_RP_4	ATAAGAAATTCGCTTAGTCCTTCTTGATCAA	25 nmole DNA Oligo	Standard Desalting	54	42.93	1452
25SC_FP_5	AGAAGGACTAAGCGAATTTCTTATGATTTATGATTTTTATTATTAAATAAGT	25 nmole DNA Oligo	Standard Desalting	62	6.75	227
25SC_RP_5	AGCGATTTGCAGGCATTT	25 nmole DNA Oligo	Standard Desalting	62	6.75	227
25SC_FP_6	CCGAGCAAATGCCTGCAAATCGCTCCCCATTTCTGTTGTTATCCGATACAACC	25 nmole DNA Oligo	Standard Desalting	60	20.97	755
25SC_RP_6	TCATGGGAGCCGTGAGACGACATCGCTGGATATGCCTAGAA	25 nmole DNA Oligo	Standard Desalting	60	20.97	755
25SC_FP_7	GATGTCGTCTCACGGCTCC	25 nmole DNA Oligo	Standard Desalting	66	52.2	1756
25SC_RP_7	GCTTAATCAAAAGCTCTAAGCAACGATAGCTTCGGAC	25 nmole DNA Oligo	Standard Desalting	66	52.2	1756
25SC_FP_8	GTTGCTTAGAGCTTTTGATTAAGCCTTC	25 nmole DNA Oligo	Standard Desalting	58	6.75	249
25SC_RP_8	CACCGAAACGCGCGAATACATGGGTGACCAAAA	25 nmole DNA Oligo	Standard Desalting	58	6.75	249
