# Supplementary material for: PlasmidMaker is a versatile, automated, and high throughput end-to-end platform for plasmid construction
Source: Nat Commun. 2022 May 16;13:2697. doi: 10.1038/s41467-022-30355-y (PMC9110713; doi:10.1038/s41467-022-30355-y)
Supplement: Supplementary file 5 — Dataset 1 [file 41467_2022_30355_MOESM5_ESM.zip › S. cerevisiae/Primers_Guides_neb_SC_6.csv]

Name	Sequence	Scale	Purification	Ta	Extension Time	Template Length
6SC_G1_j8_1	GTCATCACCGAAACGC	25 nmole DNA Oligo	Standard Desalting	-	-	-
6SC_G2_j8_1	GTGATGACGGTGAAAA	25 nmole DNA Oligo	Standard Desalting	-	-	-
6SC_G1_j1_2	GAACAAAAGCTGGAGC	25 nmole DNA Oligo	Standard Desalting	-	-	-
6SC_G2_j1_2	TTTTGTTCCCTTTAGT	25 nmole DNA Oligo	Standard Desalting	-	-	-
6SC_G1_j2_3	CCTTAGACGAAAGGGC	25 nmole DNA Oligo	Standard Desalting	-	-	-
6SC_G2_j2_3	GTCTAAGGGCATGATA	25 nmole DNA Oligo	Standard Desalting	-	-	-
6SC_G1_j3_4	ACATTGTATTCTGATA	25 nmole DNA Oligo	Standard Desalting	-	-	-
6SC_G2_j3_4	TACAATGTCTCTTCCT	25 nmole DNA Oligo	Standard Desalting	-	-	-
6SC_G1_j4_5	TCGCTTAGTCCTTCTT	25 nmole DNA Oligo	Standard Desalting	-	-	-
6SC_G2_j4_5	CTAAGCGAATTTCTTA	25 nmole DNA Oligo	Standard Desalting	-	-	-
6SC_G1_j5_6	AACTCGAACTGGAAAT	25 nmole DNA Oligo	Standard Desalting	-	-	-
6SC_G2_j5_6	TTCGAGTTTATCATTA	25 nmole DNA Oligo	Standard Desalting	-	-	-
6SC_G1_j6_7	CGACATTTTGTTTGTT	25 nmole DNA Oligo	Standard Desalting	-	-	-
6SC_G2_j6_7	AAATGTCGTCTCACGG	25 nmole DNA Oligo	Standard Desalting	-	-	-
6SC_G1_j7_8	AAGCTCTAAGCAACGA	25 nmole DNA Oligo	Standard Desalting	-	-	-
6SC_G2_j7_8	TAGAGCTTTTGATTAA	25 nmole DNA Oligo	Standard Desalting	-	-	-
6SC_FP_1	GCGTTTCGGTGATGACGG	25 nmole DNA Oligo	Standard Desalting	67	63.6	2127
6SC_RP_1	ACTAAAGGGAACAAAAGCTGGAGCTCCACC	25 nmole DNA Oligo	Standard Desalting	67	63.6	2127
6SC_FP_2	GCTCCAGCTTTTGTTCCCTTTAGTGAGGGTTAATTGCG	25 nmole DNA Oligo	Standard Desalting	68	67.92	2290
6SC_RP_2	TATCATGCCCTTAGACGAAAGGGCCTCGTGA	25 nmole DNA Oligo	Standard Desalting	68	67.92	2290
6SC_FP_3	GCCCTTTCGTCTAAGGGCATGATAGAATT	25 nmole DNA Oligo	Standard Desalting	53	21.0	723
6SC_RP_3	AGGAAGAGACATTGTATTCTGATAGTATGTG	25 nmole DNA Oligo	Standard Desalting	53	21.0	723
6SC_FP_4	TATCAGAATACAATGTCTCTTCCTAAGGAT	25 nmole DNA Oligo	Standard Desalting	54	42.93	1455
6SC_RP_4	TAAGAAATTCGCTTAGTCCTTCTTGATCAA	25 nmole DNA Oligo	Standard Desalting	54	42.93	1455
6SC_FP_5	AAGAAGGACTAAGCGAATTTCTTATGATTTATGATTTTTATTATT	25 nmole DNA Oligo	Standard Desalting	60	6.75	256
6SC_RP_5	TAATGATAAACTCGAACTGGAAATGGGGAGCGATTTG	25 nmole DNA Oligo	Standard Desalting	60	6.75	256
6SC_FP_6	ATTTCCAGTTCGAGTTTATCATT	25 nmole DNA Oligo	Standard Desalting	53	20.4	699
6SC_RP_6	CCGTGAGACGACATTTTGTTTGTTTATGTGTG	25 nmole DNA Oligo	Standard Desalting	53	20.4	699
6SC_FP_7	AACAAACAAAATGTCGTCTCACGGCTCC	25 nmole DNA Oligo	Standard Desalting	66	52.2	1763
6SC_RP_7	TTAATCAAAAGCTCTAAGCAACGATAGCTTCGGAC	25 nmole DNA Oligo	Standard Desalting	66	52.2	1763
6SC_FP_8	TCGTTGCTTAGAGCTTTTGATTAAGCCTTC	25 nmole DNA Oligo	Standard Desalting	58	6.75	240
6SC_RP_8	GCGAATACATGGGTGACCAAAA	25 nmole DNA Oligo	Standard Desalting	58	6.75	240
