# Supplementary material for: PlasmidMaker is a versatile, automated, and high throughput end-to-end platform for plasmid construction
Source: Nat Commun. 2022 May 16;13:2697. doi: 10.1038/s41467-022-30355-y (PMC9110713; doi:10.1038/s41467-022-30355-y)
Supplement: Supplementary file 5 — Dataset 1 [file 41467_2022_30355_MOESM5_ESM.zip › S. griseoflavus/Primers_Guides_neb_HighGC_1.csv]

Name	Sequence	Scale	Purification	Ta	Extension Time	Template Length	Template_Name
1GC_G1_j5_1	TGATTACGAGGTCTCC	25 nmole DNA Oligo	Standard Desalting	-	-	-
1GC_G2_j5_1	CGTAATCAGCTCACTC	25 nmole DNA Oligo	Standard Desalting	-	-	-
1GC_G1_j1_2	CCGAAAGGGCCTCGTG	25 nmole DNA Oligo	Standard Desalting	-	-	-
1GC_G2_j1_2	CCTTTCGGGAATTCGC	25 nmole DNA Oligo	Standard Desalting	-	-	-
1GC_G1_j2_3	CGTTCCTCGTCGCGTC	25 nmole DNA Oligo	Standard Desalting	-	-	-
1GC_G2_j2_3	GAGGAACGTATCGACG	25 nmole DNA Oligo	Standard Desalting	-	-	-
1GC_G1_j3_4	CGTTCTTGCGGACGCA	25 nmole DNA Oligo	Standard Desalting	-	-	-
1GC_G2_j3_4	CAAGAACGCCGACTAC	25 nmole DNA Oligo	Standard Desalting	-	-	-
1GC_G1_j4_5	GTCGCCTGTTCGGAAG	25 nmole DNA Oligo	Standard Desalting	-	-	-
1GC_G2_j4_5	CAGGCGACGCGATACA	25 nmole DNA Oligo	Standard Desalting	-	-	-
1GC_FP_1	GGAGACCTCGTAATCAGCTCACTCAAAGGCGG	25 nmole DNA Oligo	Standard Desalting	69	58.17	1962	Template_1
1GC_RP_1	GCGAATTCCCGAAAGGGCCTCGTGATACGCC	25 nmole DNA Oligo	Standard Desalting	69	58.17	1962
1GC_FP_2	CACGAGGCCCTTTCGGGAATTCGCGGGATTCTT	25 nmole DNA Oligo	Standard Desalting	69	86.7	2904	Template_2
1GC_RP_2	CGTCGATACGTTCCTCGTCGC	25 nmole DNA Oligo	Standard Desalting	69	86.7	2904
1GC_FP_3	GACGCGACGAGGAACGTATCGACGCGGCCGTACGGGAGTTC	25 nmole DNA Oligo	Standard Desalting	72	90.57	3053	Template_2
1GC_RP_3	GTAGTCGGCGTTCTTGCGGACGCAGTTGGTG	25 nmole DNA Oligo	Standard Desalting	72	90.57	3053
1GC_FP_4	TGCGTCCGCAAGAACGCCGACTACGAACTGCGC	25 nmole DNA Oligo	Standard Desalting	72	90.33	3036	Template_2
1GC_RP_4	TGTATCGCGTCGCCTGTTCGGAAGGAAGCACGTC	25 nmole DNA Oligo	Standard Desalting	72	90.33	3036
1GC_FP_5	CTTCCGAACAGGCGACGCGATACACGCTTCAC	25 nmole DNA Oligo	Standard Desalting	70	68.49	2307	Template_2
1GC_RP_5	GAGTGAGCTGATTACGAGGTCTCCACTCCGCA	25 nmole DNA Oligo	Standard Desalting	70	68.49	2307
