# Supplementary material for: PlasmidMaker is a versatile, automated, and high throughput end-to-end platform for plasmid construction
Source: Nat Commun. 2022 May 16;13:2697. doi: 10.1038/s41467-022-30355-y (PMC9110713; doi:10.1038/s41467-022-30355-y)
Supplement: Supplementary file 5 — Dataset 1 [file 41467_2022_30355_MOESM5_ESM.zip › S. griseoflavus/Primers_Guides_neb_HighGC_2.csv]

Name	Sequence	Scale	Purification	Ta	Extension Time	Template Length	Template_Name
2GC_G1_j6_1	TGATTACGAGGTCTCC	25 nmole DNA Oligo	Standard Desalting	-	-	-
2GC_G2_j6_1	CGTAATCAGCTCACTC	25 nmole DNA Oligo	Standard Desalting	-	-	-
2GC_G1_j1_2	AATTCCCGAAAGGGCC	25 nmole DNA Oligo	Standard Desalting	-	-	-
2GC_G2_j1_2	CGGGAATTCGCGGGAT	25 nmole DNA Oligo	Standard Desalting	-	-	-
2GC_G1_j2_3	TTTCCAGGGTGTACAG	25 nmole DNA Oligo	Standard Desalting	-	-	-
2GC_G2_j2_3	CCTGGAAACCCTCGGT	25 nmole DNA Oligo	Standard Desalting	-	-	-
2GC_G1_j3_4	CGCGAAGAGGGTGGTG	25 nmole DNA Oligo	Standard Desalting	-	-	-
2GC_G2_j3_4	TCTTCGCGTACGGCAT	25 nmole DNA Oligo	Standard Desalting	-	-	-
2GC_G1_j4_5	GGCGATACGGACGTAT	25 nmole DNA Oligo	Standard Desalting	-	-	-
2GC_G2_j4_5	GTATCGCCTCACCGGT	25 nmole DNA Oligo	Standard Desalting	-	-	-
2GC_G1_j5_6	GGAAGGAAGCACGTCA	25 nmole DNA Oligo	Standard Desalting	-	-	-
2GC_G2_j5_6	TTCCTTCCGAACAGGC	25 nmole DNA Oligo	Standard Desalting	-	-	-
2GC_FP_1	GGAGACCTCGTAATCAGCTCACTCAAAGGCGG	25 nmole DNA Oligo	Standard Desalting	69	58.17	1967	Template_1
2GC_RP_1	ATCCCGCGAATTCCCGAAAGGGCCTCGTGATACGCC	25 nmole DNA Oligo	Standard Desalting	69	58.17	1967
2GC_FP_2	GGCCCTTTCGGGAATTCGCGGGATTCTTCCG	25 nmole DNA Oligo	Standard Desalting	72	69.99	2355	Template_2
2GC_RP_2	ACCGAGGGTTTCCAGGGTGTACAGGGCGCCGT	25 nmole DNA Oligo	Standard Desalting	72	69.99	2355
2GC_FP_3	CTGTACACCCTGGAAACCCTCGGTGACGGG	25 nmole DNA Oligo	Standard Desalting	72	62.79	2110	Template_2
2GC_RP_3	ATGCCGTACGCGAAGAGGGTGGTGTGC	25 nmole DNA Oligo	Standard Desalting	72	62.79	2110
2GC_FP_4	CACCACCCTCTTCGCGTACGGCATCGCGCTGGAGTCG	25 nmole DNA Oligo	Standard Desalting	72	68.79	2311	Template_2
2GC_RP_4	ACCGGTGAGGCGATACGGACGT	25 nmole DNA Oligo	Standard Desalting	72	68.79	2311
2GC_FP_5	ATACGTCCGTATCGCCTCACCGGTCGCGCCCGGCGCCGCGG	25 nmole DNA Oligo	Standard Desalting	72	65.82	2225	Template_2
2GC_RP_5	GCCTGTTCGGAAGGAAGCACGTCATGGCGACAGAGGCCGAACTCACCAGTGAACTGG	25 nmole DNA Oligo	Standard Desalting	72	65.82	2225
2GC_FP_6	TGACGTGCTTCCTTCCGAACAGGCGACGCGATACAC	25 nmole DNA Oligo	Standard Desalting	70	68.7	2318	Template_2
2GC_RP_6	GAGTGAGCTGATTACGAGGTCTCCACTCCGCA	25 nmole DNA Oligo	Standard Desalting	70	68.7	2318
