# Supplementary material for: PlasmidMaker is a versatile, automated, and high throughput end-to-end platform for plasmid construction
Source: Nat Commun. 2022 May 16;13:2697. doi: 10.1038/s41467-022-30355-y (PMC9110713; doi:10.1038/s41467-022-30355-y)
Supplement: Supplementary file 5 — Dataset 1 [file 41467_2022_30355_MOESM5_ESM.zip › S. griseoflavus/Primers_Guides_neb_HighGC_3.csv]

Name	Sequence	Scale	Purification	Ta	Extension Time	Template Length	Template_Name
4GC_G1_j7_1	TACGAGGTCTCCACTC	25 nmole DNA Oligo	Standard Desalting	-	-	-
4GC_G2_j7_1	ACCTCGTAATCAGCTC	25 nmole DNA Oligo	Standard Desalting	-	-	-
4GC_G1_j1_2	CGCGAATTCCCGAAAG	25 nmole DNA Oligo	Standard Desalting	-	-	-
4GC_G2_j1_2	AATTCGCGGGATTCTT	25 nmole DNA Oligo	Standard Desalting	-	-	-
4GC_G1_j2_3	CGATCACGGCACGGAA	25 nmole DNA Oligo	Standard Desalting	-	-	-
4GC_G2_j2_3	CGTGATCGCGCGAATC	25 nmole DNA Oligo	Standard Desalting	-	-	-
4GC_G1_j3_4	GAGGTGGGTGTACGGG	25 nmole DNA Oligo	Standard Desalting	-	-	-
4GC_G2_j3_4	CCCACCTCAAACTGCC	25 nmole DNA Oligo	Standard Desalting	-	-	-
4GC_G1_j4_5	GTGTTGAGGCTGAATT	25 nmole DNA Oligo	Standard Desalting	-	-	-
4GC_G2_j4_5	CTCAACACCCGCATCA	25 nmole DNA Oligo	Standard Desalting	-	-	-
4GC_G1_j5_6	TTTCACGTCCAGCACC	25 nmole DNA Oligo	Standard Desalting	-	-	-
4GC_G2_j5_6	ACGTGAAACACAGCCA	25 nmole DNA Oligo	Standard Desalting	-	-	-
4GC_G1_j6_7	GTTGACATGAGCACCG	25 nmole DNA Oligo	Standard Desalting	-	-	-
4GC_G2_j6_7	ATGTCAACGCCAGATG	25 nmole DNA Oligo	Standard Desalting	-	-	-
4GC_FP_1	GAGTGGAGACCTCGTAATCAGCTCACTCAAAGGCGG	25 nmole DNA Oligo	Standard Desalting	69	58.17	1975	Template_1
4GC_RP_1	AAGAATCCCGCGAATTCCCGAAAGGGCCTCGTGATACGCC	25 nmole DNA Oligo	Standard Desalting	69	58.17	1975
4GC_FP_2	CTTTCGGGAATTCGCGGGATTCTTCC	25 nmole DNA Oligo	Standard Desalting	72	57.21	1916	Template_2
4GC_RP_2	GTCCGGCACGTCGCACGGTACGATG	25 nmole DNA Oligo	Standard Desalting	72	57.21	1916
4GC_FP_3	TTCCGTGCCGTGATCGCGCG	25 nmole DNA Oligo	Standard Desalting	72	62.28	2059	Template_2
4GC_RP_3	GGCAGTTTGAGGTGGGTGTACGGG	25 nmole DNA Oligo	Standard Desalting	72	62.28	2059
4GC_FP_4	CCCGTACACCCACCTCAAACTGCCGCTCGCCACTTCCACGCTGGGCCGTCTCAACC	25 nmole DNA Oligo	Standard Desalting	72	57.36	1944	Template_2
4GC_RP_4	TGATGCGGGTGTTGAGGCTGA	25 nmole DNA Oligo	Standard Desalting	72	57.36	1944
4GC_FP_5	AATTCAGCCTCAACACCCGCATCACCAACTGCGTCCGCAAGAACGCCG	25 nmole DNA Oligo	Standard Desalting	72	53.37	1815	Template_2
4GC_RP_5	TGGCTGTGTTTCACGTCCAGCACCTCGGTCA	25 nmole DNA Oligo	Standard Desalting	72	53.37	1815
4GC_FP_6	GGTGCTGGACGTGAAACACAGCCACGGCGAGGCG	25 nmole DNA Oligo	Standard Desalting	72	63.15	2128	Template_2
4GC_RP_6	CATCTGGCGTTGACATGAGCACCGCACCG	25 nmole DNA Oligo	Standard Desalting	72	63.15	2128
4GC_FP_7	CGGTGCTCATGTCAACGCCAGATGTCCCGCCACACCC	25 nmole DNA Oligo	Standard Desalting	72	42.72	1449	Template_2
4GC_RP_7	GAGCTGATTACGAGGTCTCCACTCCGCAGT	25 nmole DNA Oligo	Standard Desalting	72	42.72	1449
