# Supplementary material for: PlasmidMaker is a versatile, automated, and high throughput end-to-end platform for plasmid construction
Source: Nat Commun. 2022 May 16;13:2697. doi: 10.1038/s41467-022-30355-y (PMC9110713; doi:10.1038/s41467-022-30355-y)
Supplement: Supplementary file 5 — Dataset 1 [file 41467_2022_30355_MOESM5_ESM.zip › S. griseoflavus/Primers_Guides_neb_HighGC_4.csv]

Name	Sequence	Scale	Purification	Ta	Extension Time	Template Length	Template_Name
5GC_G1_j8_1	GCTGATTACGAGGTCT	25 nmole DNA Oligo	Standard Desalting	-	-	-
5GC_G2_j8_1	TAATCAGCTCACTCAA	25 nmole DNA Oligo	Standard Desalting	-	-	-
5GC_G1_j1_2	CCGAAAGGGCCTCGTG	25 nmole DNA Oligo	Standard Desalting	-	-	-
5GC_G2_j1_2	CCTTTCGGGAATTCGC	25 nmole DNA Oligo	Standard Desalting	-	-	-
5GC_G1_j2_3	AGATTAGGTTAGGCAT	25 nmole DNA Oligo	Standard Desalting	-	-	-
5GC_G2_j2_3	CCTAATCTTCGGCGTG	25 nmole DNA Oligo	Standard Desalting	-	-	-
5GC_G1_j3_4	AGTTGACCTCGATGAT	25 nmole DNA Oligo	Standard Desalting	-	-	-
5GC_G2_j3_4	GGTCAACTACCGCGCC	25 nmole DNA Oligo	Standard Desalting	-	-	-
5GC_G1_j4_5	TGGTGGTGAACACGTC	25 nmole DNA Oligo	Standard Desalting	-	-	-
5GC_G2_j4_5	CACCACCATCACCGTC	25 nmole DNA Oligo	Standard Desalting	-	-	-
5GC_G1_j5_6	GTTTGGTGCCTTCCAG	25 nmole DNA Oligo	Standard Desalting	-	-	-
5GC_G2_j5_6	CACCAAACTGCTGCCC	25 nmole DNA Oligo	Standard Desalting	-	-	-
5GC_G1_j6_7	GTGGTGCGAGATGTTC	25 nmole DNA Oligo	Standard Desalting	-	-	-
5GC_G2_j6_7	CGCACCACGACTTCCT	25 nmole DNA Oligo	Standard Desalting	-	-	-
5GC_G1_j7_8	GACGCGGCCTTCTTCG	25 nmole DNA Oligo	Standard Desalting	-	-	-
5GC_G2_j7_8	GCCGCGTCGAAGAGAG	25 nmole DNA Oligo	Standard Desalting	-	-	-
5GC_FP_1	AGACCTCGTAATCAGCTCACTCAAAGGCGG	25 nmole DNA Oligo	Standard Desalting	69	58.17	1960	Template_1
5GC_RP_1	GCGAATTCCCGAAAGGGCCTCGTGATACGCC	25 nmole DNA Oligo	Standard Desalting	69	58.17	1960
5GC_FP_2	CACGAGGCCCTTTCGGGAATTCGCGGGATTCTT	25 nmole DNA Oligo	Standard Desalting	67	49.83	1686	Template_2
5GC_RP_2	CACGCCGAAGATTAGGTTAGGCATACCTAACTTTGTCAAC	25 nmole DNA Oligo	Standard Desalting	67	49.83	1686
5GC_FP_3	ATGCCTAACCTAATCTTCGGCGTGTGAACGAG	25 nmole DNA Oligo	Standard Desalting	69	27.09	920	Template_2
5GC_RP_3	GGCGCGGTAGTTGACCTCGATGATGCG	25 nmole DNA Oligo	Standard Desalting	69	27.09	920
5GC_FP_4	ATCATCGAGGTCAACTACCGCGCCATCGGCGACCAGT	25 nmole DNA Oligo	Standard Desalting	72	62.91	2114	Template_2
5GC_RP_4	GACGGTGATGGTGGTGAACACGTCC	25 nmole DNA Oligo	Standard Desalting	72	62.91	2114
5GC_FP_5	GACGTGTTCACCACCATCACCGTCCACCTGTGCGCCGGCGCCCT	25 nmole DNA Oligo	Standard Desalting	72	51	1744	Template_2
5GC_RP_5	GGGCAGCAGTTTGGTGCCTTCCAGGTCGCGGAAGAGGATCTGCGC	25 nmole DNA Oligo	Standard Desalting	72	51	1744
5GC_FP_6	CTGGAAGGCACCAAACTGCTGCCCGG	25 nmole DNA Oligo	Standard Desalting	72	48	1609	Template_2
5GC_RP_6	AGGAAGTCGTGGTGCGAGATGTTCCACG	25 nmole DNA Oligo	Standard Desalting	72	48	1609
5GC_FP_7	GAACATCTCGCACCACGACTTCCTGATGCACCCGCCGCC	25 nmole DNA Oligo	Standard Desalting	72	44.61	1516	Template_2
5GC_RP_7	CTCTCTTCGACGCGGCCTTCTTCGTACTGGC	25 nmole DNA Oligo	Standard Desalting	72	44.61	1516
5GC_FP_8	CGAAGAAGGCCGCGTCGAAGAGAGCGGTCAGCCACC	25 nmole DNA Oligo	Standard Desalting	71	52.65	1785	Template_2
5GC_RP_8	TTGAGTGAGCTGATTACGAGGTCTCCACTCCGCA	25 nmole DNA Oligo	Standard Desalting	71	52.65	1785
