# Supplementary material for: PlasmidMaker is a versatile, automated, and high throughput end-to-end platform for plasmid construction
Source: Nat Commun. 2022 May 16;13:2697. doi: 10.1038/s41467-022-30355-y (PMC9110713; doi:10.1038/s41467-022-30355-y)
Supplement: Supplementary file 6 — Dataset 2 [file 41467_2022_30355_MOESM6_ESM.zip]

Archive with 101 entries (101 files):
- A. thaliana/AT_1.dna
- A. thaliana/AT_10.dna
- A. thaliana/AT_2.dna
- A. thaliana/AT_3.dna
- A. thaliana/AT_4.dna
- A. thaliana/AT_5.dna
- A. thaliana/AT_6.dna
- A. thaliana/AT_7.dna
- A. thaliana/AT_8.dna
- A. thaliana/AT_9.dna
- E. coli/EC_1.dna
- E. coli/EC_10.dna
- E. coli/EC_11.dna
- E. coli/EC_12.dna
- E. coli/EC_13.dna
- E. coli/EC_14.dna
- E. coli/EC_15.dna
- E. coli/EC_16.dna
- E. coli/EC_17.dna
- E. coli/EC_18.dna
- E. coli/EC_19.dna
- E. coli/EC_2.dna
- E. coli/EC_20.dna
- E. coli/EC_21.dna
- E. coli/EC_22.dna
- E. coli/EC_3.dna
- E. coli/EC_4.dna
- E. coli/EC_5.dna
- E. coli/EC_6.dna
- E. coli/EC_7.dna
- E. coli/EC_8.dna
- E. coli/EC_9.dna
- HEK 293T/HEK_1.dna
- HEK 293T/HEK_10.dna
- HEK 293T/HEK_11.dna
- HEK 293T/HEK_12.dna
- HEK 293T/HEK_13.dna
- HEK 293T/HEK_14.dna
- HEK 293T/HEK_15.dna
- HEK 293T/HEK_16.dna
- HEK 293T/HEK_17.dna
- HEK 293T/HEK_18.dna
- HEK 293T/HEK_19.dna
- HEK 293T/HEK_2.dna
- HEK 293T/HEK_3.dna
- HEK 293T/HEK_4.dna
- HEK 293T/HEK_5.dna
- HEK 293T/HEK_6.dna
- HEK 293T/HEK_7.dna
- HEK 293T/HEK_8.dna
- HEK 293T/HEK_9.dna
- I. orientalis/IO_1.dna
- I. orientalis/IO_10.dna
- I. orientalis/IO_11.dna
- I. orientalis/IO_12.dna
- I. orientalis/IO_13.dna
- I. orientalis/IO_14.dna
- I. orientalis/IO_15.dna
- I. orientalis/IO_16.dna
- I. orientalis/IO_17.dna
- I. orientalis/IO_18.dna
- I. orientalis/IO_19.dna
- I. orientalis/IO_2.dna
- I. orientalis/IO_20.dna
- I. orientalis/IO_21.dna
- I. orientalis/IO_3.dna
- I. orientalis/IO_4.dna
- I. orientalis/IO_5.dna
- I. orientalis/IO_6.dna
- I. orientalis/IO_7.dna
- I. orientalis/IO_8.dna
- I. orientalis/IO_9.dna
- S. cerevisiae/SC_1.dna
- S. cerevisiae/SC_10.dna
- S. cerevisiae/SC_11.dna
- S. cerevisiae/SC_12.dna
- S. cerevisiae/SC_13.dna
- S. cerevisiae/SC_14.dna
- S. cerevisiae/SC_15.dna
- S. cerevisiae/SC_16.dna
- S. cerevisiae/SC_17.dna
- S. cerevisiae/SC_18.dna
- S. cerevisiae/SC_19.dna
- S. cerevisiae/SC_2.dna
- S. cerevisiae/SC_20.dna
- S. cerevisiae/SC_21.dna
- S. cerevisiae/SC_22.dna
- S. cerevisiae/SC_23.dna
- S. cerevisiae/SC_24.dna
- S. cerevisiae/SC_25.dna
- S. cerevisiae/SC_3.dna
- S. cerevisiae/SC_4.dna
- S. cerevisiae/SC_5.dna
- S. cerevisiae/SC_6.dna
- S. cerevisiae/SC_7.dna
- S. cerevisiae/SC_8.dna
- S. cerevisiae/SC_9.dna
- S. griseoflavus/HighGC_1.dna
- S. griseoflavus/HighGC_2.dna
- S. griseoflavus/HighGC_3.dna
- S. griseoflavus/HighGC_4.dna
