# Supplementary material for: PlasmidMaker is a versatile, automated, and high throughput end-to-end platform for plasmid construction
Source: Nat Commun. 2022 May 16;13:2697. doi: 10.1038/s41467-022-30355-y (PMC9110713; doi:10.1038/s41467-022-30355-y)
Supplement: Supplementary file 7 — Source Data [file 41467_2022_30355_MOESM7_ESM.xlsx]

## Sheet: Fig. 3b
						Pyk1p-2μ 9nt												Pyk1p-2μ 9nt
		0.1		24% v1		24% v2		38% v1		38% v2				52% v1		52% v2		67% v1		67% v2		0.81
		PfAgo	PfAgo*	PfAgo	PfAgo*	PfAgo	PfAgo*	PfAgo	PfAgo*	PfAgo	PfAgo*			PfAgo	PfAgo*	PfAgo	PfAgo*	PfAgo	PfAgo*	PfAgo	PfAgo*	PfAgo	PfAgo*
						Pyk1p-2μ 12nt												Pyk1p-2μ 12nt
		0.08		25% v1		25% v2		38% v1		38% v2				54% v1		54% v2		67% v1		67% v2		0.79
		PfAgo	PfAgo*	PfAgo	PfAgo*	PfAgo	PfAgo*	PfAgo	PfAgo*	PfAgo	PfAgo*			PfAgo	PfAgo*	PfAgo	PfAgo*	PfAgo	PfAgo*	PfAgo	PfAgo*	PfAgo	PfAgo*

## Sheet: Fig. 3c
					amp-CrtI 9nt											amp-CrtI 9nt
	0.1		24% v1		24% v2		38% v1		38% v2			52% v1		52% v2		67% v1		67% v2		0.81
	PfAgo	PfAgo*	PfAgo	PfAgo*	PfAgo	PfAgo*	PfAgo	PfAgo*	PfAgo	PfAgo*		PfAgo	PfAgo*	PfAgo	PfAgo*	PfAgo	PfAgo*	PfAgo	PfAgo*	PfAgo	PfAgo*
					amp-CrtI 12nt											amp-CrtI 12nt
	0.08		25% v1		25% v2		38% v1		38% v2			54% v1		54% v2		67% v1		67% v2		0.79
	PfAgo	PfAgo*	PfAgo	PfAgo*	PfAgo	PfAgo*	PfAgo	PfAgo*	PfAgo	PfAgo*		PfAgo	PfAgo*	PfAgo	PfAgo*	PfAgo	PfAgo*	PfAgo	PfAgo*	PfAgo	PfAgo*

## Sheet: Fig. 3d
					Sco5072-5076 9 nt											Sco5072-5076 9 nt
	0.1		24% v1		24% v2		38% v1		38% v2			52% v1		52% v2		67% v1		67% v2		0.81
	PfAgo	PfAgo*	PfAgo	PfAgo*	PfAgo	PfAgo*	PfAgo	PfAgo*	PfAgo	PfAgo*		PfAgo	PfAgo*	PfAgo	PfAgo*	PfAgo	PfAgo*	PfAgo	PfAgo*	PfAgo	PfAgo*
					Sco5072-5076 12 nt											Sco5072-5076 12 nt
	0.08		25% v1		25% v2		38% v1		38% v2			54% v1		54% v2		67% v1		67% v2		0.79
	PfAgo	PfAgo*	PfAgo	PfAgo*	PfAgo	PfAgo*	PfAgo	PfAgo*	PfAgo	PfAgo*		PfAgo	PfAgo*	PfAgo	PfAgo*	PfAgo	PfAgo*	PfAgo	PfAgo*	PfAgo	PfAgo*

## Sheet: Fig. 4a
		Colony Number			Assembly Fidelity
6-fragments		4160	9880	4040	98.6	98.8	99
7-fragments		9020	5140	2740	97.3	96.1	100
8-fragments		5220	7980	3720	97.3	98	98.9
9-fragments		5920	4580	5640	97	98.3	98.9
10-fragments		1120	1320	1900	99.1	99.2	98.9
11-fragments		1380	1250	1260	97.8	98.4	94.4
12-fragments		1217	776	1813	97.9	92.5	97.8

## Sheet: Fig. 4b
		Colony Number			Assembly Fidelity
12.3 kb		102600	111600	167200	100	100	100
17.5 kb		80000	75000	88400	80	90	90
26.8 kb		4110	4470	4020	50	70	70
				12.3 kb (XbaI digestion)
		#1				#2				#3
				17.5 kb (digested by XmnI and NheI)
		#1				#2				#3
				26.8 kb (digested by BsiWI and NseI)
		#1				#2				#3

## Sheet: Fig. 4d
	Colony Number			Assembly Fidelity
8-fragments	4840	6890	2820	90	70	100
9-fragments	3280	4530	3470	70	70	60
10-fragments	4090	1180	1780	40	20	10
				8-fragments
	#1				#2				#3
				9-fragments
	#1				#2				#3
				10-fragments
	#1				#2				#3
